# Supplementary material for: High-Resolution Mapping of Spontaneous Mitotic Recombination Hotspots on the 1.1 Mb Arm of Yeast Chromosome IV
Source: PLoS Genet. 2013 Apr 4;9(4):e1003434. doi: 10.1371/journal.pgen.1003434 (PMC3616911; doi:10.1371/journal.pgen.1003434)
Supplement: Table S3 — Coordinates used to represent gene conversion tracts as single points. For some of the analysis of hotspots, the conversion tracts were represented as to single points. The method for calculating the single point is described in Text S1. The description of each sectored colony is in Tables S1 and S2. (XLSX) [file pgen.1003434.s010.xlsx]

## Sheet: Sheet1
Table S3. Coordinates used to represent gene conversion tracts as single points.
Sector	Coordinate of point
1RW	1.26409e+06
3RW	1049553
4RW	1161545
5RW	1021788
6RW	1.22082e+06
7RW	1.43014e+06
9RW	1275710
10RW	1173059
11RW	1311425
12RW	1274790
13RW	1.47413e+06
14RW	1.46758e+06
15RW	1276501
16RW	1086141
18RW	1.04579e+06
19RW	1483931
20RW	1070415
21RW	1.40614e+06
23RW	1166479
24RW	1364357
25RW	1.20888e+06
26RW	1086141
27RW	583644
28RW	1365816
29RW	1315892
30RW	1.44294e+06
31RW	1127288
32RW	1.07726e+06
33RW	1414822
34RW	1.2186e+06
35RW	1256544
36RW	1127288
37RW	997617
38RW	527408
39RW	879006
40RW	993177
41RW	1.2032e+06
42RW	979126
43RW	1.21682e+06
44RW	1.24967e+06
45RW	1426698
46RW	890618
48RW	777210
49RW	988352
50RW	1046711
51RW	473796
52RW	914018
53RW	1166479
54RW	883894
55RW	638593
56RW	1.37705e+06
57RW	1065969
58RW	1.48186e+06
59RW	1.18651e+06
60RW	772860
61RW	1154424
63RW	1166479
64RW	944096
65RW	1382818
66RW	1164200
67RW	998309
68RW	1.46737e+06
69RW	1.22058e+06
70RW	844344
71RW	1.50825e+06
73RW	543540
74RW	746616
75RW	1.34823e+06
76RW	495183
77RW	1.22082e+06
78RW	732716
79RW	687626
80RW	1.27554e+06
81RW	1.24695e+06
82RW	568072
83RW	1392166
84RW	1283368
85RW	1073850
86RW	451973
87RW	714744
88RW	1022402
89RW	475967
91RW	583997
92RW	1267136
93RW	1.26701e+06
94RW	1127288
95RW	670304
96RW	703440
97RW	879508
98RW	544830
99RW	890618
100RW	753241
101RW	1.50483e+06
102RW	595270
103RW	976310
104RW	891030
105RW	464985
106RW	501889
107RW	992208
108RW	794424
109RW	495183
110RW	470241
111RW	867090
112RW	685652
113RW	667128
114RW	566292
115RW	859498
116RW	810917
117RW	998624
118RW	799136
119RW	518666
120RW	758447
121RW	709348
122RW	799136
124RW	1009467
128RW	931180
129RW	767040
130RW	1479818
131RW	1005808
133RW	596258
136RW	609213
139RW	1013924
140RW	684156
142RW	586999
143RW	1272437
144RW	1217635
145RW	649184
146RW	929384
147RW	854300
149RW	713167
150RW	484324
153RW	498116
154RW	504552
156RW	488747
72-1RW	792862
72-2RW	1182759
