# Supplementary material for: High-Resolution Mapping of Spontaneous Mitotic Recombination Hotspots on the 1.1 Mb Arm of Yeast Chromosome IV
Source: PLoS Genet. 2013 Apr 4;9(4):e1003434. doi: 10.1371/journal.pgen.1003434 (PMC3616911; doi:10.1371/journal.pgen.1003434)
Supplement: Table S9 — Sequences and coordinates of probes for the chromosome IV SNP microarray. This table describes the probes that compose the chromosome IV SNP microarray. The first column designates the names of each probe on the array. The second column gives the sequence for each probe on the array, and the third column designates which background the probe is specific for. Each probe is part of a group of four probes, one specific for each strand of each strain background. The fourth and fifth columns give the coordinates of the 5′ and 3′ ends of each probe group as determined by the Watson strand, respectively. Coordinate numbers are based on the January 2010 SGD sequences. (XLSX) [file pgen.1003434.s016.xlsx]

## Sheet: Table S9.txt
Table S9. Sequence and coordinates of probes for the chromosome IV SNP microarray.
Probe name	Probe sequence	Target of probe	Coordinate of 5' end of probe	Coordinate of 3' end of probe
SF449787	TTATTTATTGTTTATGATTACCGAA	s288c	449787	449811
SF449974	CACAGTTTTACAGTAAATAAGTATC	s288c	449974	449998
SF450125	AGAACTATCTATCGGCAGATCATAT	s288c	450125	450149
SF450218	CTATAGTCCATAGAGGTTTCTTTCT	s288c	450218	450242
SF450596	ATAGTCCCATTGTCTAATTGGTCTC	s288c	450596	450620
SF451249	TTTCGGGATCAAGCCTTGGAGATGC	s288c	451249	451273
SF451328	ATCCACAGCATCGGGATTACTCCTA	s288c	451328	451352
SF451427	TCTGTTAGCATTCAATATTTTTCCA	s288c	451427	451451
SF452218	CAGACTAGACGTGGTTCTGAGGATG	s288c	452218	452242
SF452714	CAAGTTTCATATTGATAACCTTGTG	s288c	452714	452738
SF452746	AGTACTTATATAAGGCTATATATAG	s288c	452746	452770
SF453741	AAAAGTTGCTCTTTAATTATATAAA	s288c	453741	453765
SF453872	TTTGGTGCATGGAGATTAGC	s288c	453872	453891
SF454159	AGACAGGATGATAATAATAACAATG	s288c	454159	454183
SF454186	ATGGATCATCATCTGTAATCGCTTC	s288c	454186	454210
SF454490	ATCCTAATGGCAAAACGGAA	s288c	454490	454509
SF455000	GGACGGTGATTTTGATTAGTCTAAT	s288c	455000	455024
SF455306	GCAGACACCATTTTGCCTTACTGCA	s288c	455306	455330
SF455492	GTGTTTCACGACTGCTGATGTAGCT	s288c	455492	455516
SF455498	ATCCATAGCTACATCAGCAGTCGTG	s288c	455498	455522
SF455531	AGGTGGAGGCATATTCACGCATGGC	s288c	455531	455555
SF455604	ATGCAGTTGGCGTTAAGTGTCCAAC	s288c	455604	455628
SF455738	AAAACTAGGTATTACACAATCAAAT	s288c	455738	455762
SF455830	TATTAGAGAGATCTAAGGGTTCAAT	s288c	455830	455854
SF455993	ATTATCCGTTGTGGTGGCTAATCAA	s288c	455993	456017
SF456380	TCACGTTTCAACACGAATATTACTT	s288c	456380	456404
SF457239	TTTGACAAAATCCGTTGGCTCAACC	s288c	457239	457263
SF457389	TATCGAAGATTTTCTTCTTTTGTTA	s288c	457389	457413
SF457893	TAATTTTCTATCTGATGCAACCGCC	s288c	457893	457917
SF458022	AAGAAAAGGAGGGTTCAGGTACAAT	s288c	458022	458046
SF458139	AATGAGCGGTTAAACTTGTTCTTGG	s288c	458139	458163
SF458195	AATGACACTAAGCCTATATTTTTCG	s288c	458195	458219
SF458389	AATTAGCGACGCTTTACTTT	s288c	458389	458408
SF458639	AACATTCTCGAATTCCTCCAGCTCT	s288c	458639	458663
SF458839	CTTGTTTAACGCGTCCATCA	s288c	458839	458858
SF459452	ATTTTCGTTGAATTTTTTATCAAAC	s288c	459452	459476
SF460205	GTTTGAGCTTGATAGGAAGCTTTGA	s288c	460205	460229
SF469765	TTTCTTTGTCTCATCGTATTTTCCA	s288c	469765	469789
SF470421	AATGTGGGCTTCAGATAACTTAACA	s288c	470421	470445
SF470566	TAATAGATACAAAAAAAAAGTCTTG	s288c	470566	470590
SF470717	GGTGTTGCAAGTACAAGCTAAACGA	s288c	470717	470741
SF470834	ATTTTTATATCCCTTTCATATGATT	s288c	470834	470858
SF471226	AATAAGTTTACTCATTTTCTAAGTT	s288c	471226	471250
SF471247	TATTTTTGTCTTAAGAAGTGCATGC	s288c	471247	471271
SF476888	CAAAGATTGCATGATCACCATCAGA	s288c	476888	476912
SF477827	CTATATACCACTCGGGGTAC	s288c	477827	477846
SF482169	TTGTTATGCACCCTTCCGAC	s288c	482169	482188
SF482635	TAAACCAAACATAATTAAACCTGTA	s288c	482635	482659
SF482940	TATAAAAATCTACTTTCTCCGGATA	s288c	482940	482964
SF483323	AGGATGAGAAAGCTTTAACAAATAG	s288c	483323	483347
SF483410	ATGTACTGCAGAGCTTTCTT	s288c	483410	483429
SF483821	TAAATTCCATACCTACGGTATTTTT	s288c	483821	483845
SF484013	CAAAAAGCTACATAAATATAAAAAA	s288c	484013	484037
SF485581	CTAAGTAAGAACTCAGCTTC	s288c	485581	485600
SF485657	AAAAAATCAATAAGCTTGTGTGGGT	s288c	485657	485681
SF485707	CTATATCTGCGCCACTTTTAATCGG	s288c	485707	485731
SF491787	TAATGAATCAGTATAAAAATGTGCT	s288c	491787	491811
SF495183	CTATACTTGACACAATGTCGTTAAC	s288c	495183	495207
SF496923	AACTGGCTCAATTACCCCACTGTTG	s288c	496923	496947
SF497451	TTCTAGACTGTTGTGTGGTG	s288c	497451	497470
SF497515	ATGATTTTCAGATAGAGTACAATCA	s288c	497515	497539
SF498001	CTTGTCCTTTAGCTTACTAGCATTA	s288c	498001	498025
SF498123	ATTCATTTCTAGGAGAGAAATAACC	s288c	498123	498147
SF498293	CCTTTCAATACGCTTCGATT	s288c	498293	498312
SF498475	TGTAAAATTAGTAGGATTTTTTTGT	s288c	498475	498499
SF498729	ATAATAACATATGCGATCCATGTTG	s288c	498729	498753
SF498933	CACCAGTGTAGACCGAGTTA	s288c	498933	498952
SF499095	GTACATGAGCTCTGGAAGTAGTAGA	s288c	499095	499119
SF499195	GTAAAGGCCGCCGTGTTCTT	s288c	499195	499214
SF499309	AGATTTATGCTGAATGGCTAGCAAT	s288c	499309	499333
SF499633	CAAGTTAGCCTTACGATCATTGGTA	s288c	499633	499657
SF499771	TACCATACCGAATCCTGTAGGAGAA	s288c	499771	499795
SF500500	TTCCTGATAGCCGTCATCAT	s288c	500500	500519
SF500579	TCGTTATCATATAAGTCGTCTGACC	s288c	500579	500603
SF500992	AGGTGTGTGGTTATACGTATAACAG	s288c	500992	501016
SF501595	TCATCTCAGACTTGGCAGGTATATT	s288c	501595	501619
SF501652	CGTGTGTAGCGATATACGTTTCCGG	s288c	501652	501676
SF502459	AAGATTAATTGACCTGAGAACCATG	s288c	502459	502483
SF502711	TGAATCTGTTTCAGATAGTGTCTCA	s288c	502711	502735
SF502953	AGTTTAGCCTTTTATTGATCAATTC	s288c	502953	502977
SF503234	GAGATATTGCCTACTCTGAACTCTA	s288c	503234	503258
SF503360	CTGCACATCCGAGTTCGGAGTTTTT	s288c	503360	503384
SF503397	GCTTAAGAAACTATTCAAAGTAAAC	s288c	503397	503421
SF503604	AAGTGTAAAGATGGAAGAATGATAT	s288c	503604	503628
SF503749	AAAACTGTCTAGGATTCTTACAGGA	s288c	503749	503773
SF504483	CATCATATTCTGTCAACGTATCTTG	s288c	504483	504507
SF504512	GCAATTGGGTAATCTGGCTTTGGAG	s288c	504512	504536
SF504806	TGATCGTTTTGCCGCTCGTTGACGTTTATATA	s288c	504806	504837
SF505037	GCCACAAGTAAAACGATTTAAGTCCATAATGT	s288c	505037	505068
SF505120	CAAAACGCATGAGTCCCTCTGTTTC	s288c	505120	505144
SF505159	TGGCAGCCAATAACTATTAAGTTAC	s288c	505159	505183
SF505247	TATATAATTATCATTTAAAAGGAGA	s288c	505247	505271
SF505383	ATGATAAAAAGTTGTATTTAGATAT	s288c	505383	505407
SF505430	CTTTTATTTCTTGCTACTGGTGGTT	s288c	505430	505454
SF505489	AAAAAGAAGAATATAGGCAAAAATA	s288c	505489	505513
SF505540	GGAAATTAAAAGAATAGCAAATGCT	s288c	505540	505564
SF505572	AATTTTGTAGGAAGCGCAAAGTGTG	s288c	505572	505596
SF505764	CACAGCAATGCTATCTCAATTGTAG	s288c	505764	505788
SF505806	AAAAGGCGCTTAATTTTGAATGCTC	s288c	505806	505830
SF505828	AAAAACTCTTTCGCCTTGACTGGAG	s288c	505828	505852
SF505869	CTTATGCAGATGTAAGGTTAGCGGT	s288c	505869	505893
SF506028	AATAGTACAAAATATCTATTTTTTT	s288c	506028	506052
SF507165	CGTAATTCAACAACGGAGTTGAAAA	s288c	507165	507189
SF507475	TTCTTAGTGCGGTGAGCAAAAAAAA	s288c	507475	507499
SF507594	CTCATACGAATCAGTAAAGATGTAA	s288c	507594	507618
SF507960	CTCAGAAAAAAAAAAAGTTTCCTCG	s288c	507960	507984
SF508656	ACACCATCGGTCTAGGTGCTGCTAT	s288c	508656	508680
SF509085	AGTCTAAGAAGTCTGAAGAATAAGC	s288c	509085	509109
SF509172	CCATTTATAGGATTGGCTTGAAGTA	s288c	509172	509196
SF509392	TTTCGTCAAGCAAGTATGTTTTCAT	s288c	509392	509416
SF509444	TAATCATCAACTATACGTTTCTTGA	s288c	509444	509468
SF509473	CGAGCTTTTTTATGCCCATCGTCAT	s288c	509473	509497
SF509716	TATTACGTAAACAGACAAACTACCA	s288c	509716	509740
SF509817	TGTTCTGTGAGCTTTTGAAATTTTC	s288c	509817	509841
SF509948	CTTAGACAGTGACTCGCCGCCACAA	s288c	509948	509972
SF511115	TACGCTACTGTTCACATTCGAAGCG	s288c	511115	511139
SF512378	TGATGTGCAACTTGAAGCGCGGAAT	s288c	512378	512402
SF512538	TTGTAGACAACAATTTCTTGAAAAA	s288c	512538	512562
SF512756	TGTTCTTTATTCTAAAGGATTCATT	s288c	512756	512780
SF512801	TATTTAGCAAGGAGTAAAAGCCAAG	s288c	512801	512825
SF521284	GGTATTGCTAACTTAGACTTTTTTA	s288c	521284	521308
SF521391	CCGGTGGTTGCTGTAGAACCTGTTG	s288c	521391	521415
SF521609	TTTTTCATTGCTCAAGTATTAGTCA	s288c	521609	521633
SF521748	TATAAATATAAATGAGAAATAGTGA	s288c	521748	521772
SF524793	CTTCTCGGCTACCTCATCAATCATT	s288c	524793	524817
SF525235	AATTTTTTTCGGCGCTTTTCTTTTT	s288c	525235	525259
SF525397	GTCCTTCCTCCGAGAAATCCGTAAT	s288c	525397	525421
SF525668	ATCTCGCCAAATTCAAGAATTGAGA	s288c	525668	525692
SF526020	CGAAGACGGAAACTTCACCTTCACC	s288c	526020	526044
SF526054	TGCAATTATTGACACCATGTTTGCACATGTT	s288c	526054	526084
SF526084	TACCTGCCGACCACTTTGGTTTCAAAGACCA	s288c	526084	526114
SF526102	GTTTCAAAGACCAGGAAACCAGATA	s288c	526102	526126
SF526132	TTCATGATCAAATCCAAATAACGCT	s288c	526132	526156
SF526168	GAAACCGTTTTATTACCCGTTCTGAAATTATC	s288c	526168	526199
SF526201	GTTACATCAGAAGATTTTTGGACCA	s288c	526201	526225
SF526244	AATAACGTTCATCATTGGAGTTTCT	s288c	526244	526268
SF526267	TTGCTGGTGGTGCTACCGCTAAGCCATT	s288c	526267	526294
SF526287	AAGCCATTTATTACCCACCATAATGACCTT	s288c	526287	526316
SF526336	GAATTGCTCCAGAATTGTTCTTGAAA	s288c	526336	526361
SF526357	TGAAACAATTGGTTGTCGGTGGTTT	s288c	526357	526381
SF526406	ACAATTCAGAAATGAAGGTATCGAT	s288c	526406	526430
SF526441	ATCCAGAATTCACCACTTGTGAGTT	s288c	526441	526465
SF526480	CTGATGTTTATGATTTGATGGATAT	s288c	526480	526504
SF526544	TGGTTCTTATATTATCAAATACCAT	s288c	526544	526568
SF526576	CTGCTGATCCAGCCAAAGAACTAGAA	s288c	526576	526601
SF526612	ATGTTGATTCTCTTCCATGGTCTAG	s288c	526612	526636
SF526636	TGATTGAAGAATTAGAAAAGGTATT	s288c	526636	526660
SF526654	AGGTATTCAACGTTAAGTTCCCATC	s288c	526654	526678
SF526675	CATCTGGTGATCAATTACATACAGCTGAGACT	s288c	526675	526706
SF526712	ATTTTTGAAAAAGATTCTTGTCGAC	s288c	526712	526736
SF526733	CGACAACAAATTAGAATGTCCACCTCCA	s288c	526733	526760
SF526768	ATGCTCGTATGTTAGATAAGCTTGT	s288c	526768	526792
SF526796	TGAATTAGAAGATACATGTATCAAC	s288c	526796	526820
SF526822	CAACTTTCATTTTTGGCCACCCTCAAATGATG	s288c	526822	526853
SF526849	TGATGTCTCCATTAGCCAAGTACTC	s288c	526849	526873
SF526904	CGAGGTCTTTGTAGCTACAAAGGAA	s288c	526904	526928
SF526934	TAATGCCTACACTGAATTGAACGAT	s288c	526934	526958
SF526963	TTGACCAAAGGGCACGTTTCGAAGA	s288c	526963	526987
SF526964	TGACCAAAGGGCACGTTTCGAAGAA	s288c	526964	526988
SF527305	TGTTCGGTAGCCCTAAAGGAGCTTA	s288c	527305	527329
SF527372	GGGATAAGGGATGCAAAAGGAAAGG	s288c	527372	527396
SF527510	GAGAGCTCACAATTCGGAAAACGAT	s288c	527510	527534
SF539083	GGGTCCGTACATGAATTATCACACC	s288c	539083	539107
SF539130	TACCGCGCATGGTAATCAAT	s288c	539130	539149
SF539456	AAATATTGACCACACTGGTA	s288c	539456	539475
SF539636	TGGGCAAGAATGTTAGCAAA	s288c	539636	539655
SF540214	GAAATGTAACTTCTTTCAAAGGTCC	s288c	540214	540238
SF541169	TTTAAGGCTTTGATTATATAATATT	s288c	541169	541193
SF541971	AGGGTTGAAGTATAATAATTAACTA	s288c	541971	541995
SF542454	TTAAGCGGAAGGGAGGGGTT	s288c	542454	542473
SF542728	CTGAATCGCTGCGTGCATCCCTTAT	s288c	542728	542752
SF543525	AATTCCCTTATAGCATCAAAAAACT	s288c	543525	543549
SF543869	CACTGCTAAACAGTAAAAAGCATTT	s288c	543869	543893
SF544195	ATAAGCAACGGTCCGTGTAGATTAC	s288c	544195	544219
SF544266	GAAGTTCGTATATTTTAGTTTTCTT	s288c	544266	544290
SF544433	CAGATTTTGTGCCGGATTGTCGGGG	s288c	544433	544457
SF544627	GTGTAAATTGCCTCGCCTGGTTTAA	s288c	544627	544651
SF544999	TTTTTTGGTTTTTTAAGATTGTTTT	s288c	544999	545023
SF545033	TGTTTTACCAGAAGGCTATCGCCAG	s288c	545033	545057
SF545123	ACAGAAACTAACTTTGTCGACACCT	s288c	545123	545147
SF545157	AAGTATCAAACGCGGGCTATAATTT	s288c	545157	545181
SF545203	TGGAGTCTATTTCCGGTTAAATGGC	s288c	545203	545227
SF545300	CAACTGCAAGTGCATACTCTTGAAGGACTTAC	s288c	545300	545331
SF545360	TCAAGAACACTCGCATTTACGGCGT	s288c	545360	545384
SF545386	CATATGGTTCCGCGGTAGACCCTAG	s288c	545386	545410
SF546290	GCGGGCCCTTCTACTTTTAAACGAG	s288c	546290	546314
SF546516	AAAAGCTTAACAAAGAAAGACAATA	s288c	546516	546540
SF546605	ACCGAACTCTTCGAACACAATTAAA	s288c	546605	546629
SF551364	TGGAAGTAAAGAAGTTTTTTCTTTT	s288c	551364	551388
SF551374	ACTTCTTTACTTCCATGCGCGCGTT	s288c	551374	551398
SF551574	TTTTTCAATGTTTCTCGTATATACA	s288c	551574	551598
SF551730	GTAACATAGAGTGATCGATAGGTTC	s288c	551730	551754
SF551830	AAATAAAGCAAAGAACAGGTTATAA	s288c	551830	551854
SF552035	TGAGATTACTATCCAGCCGGTAAGA	s288c	552035	552059
SF552341	GACGGAAGGCGGTGGATCCCGTCTT	s288c	552341	552365
SF552548	TTCGGCAATTTGTCTTAAATATGGT	s288c	552548	552572
SF552557	AAGACAAATTGCCGAAAGAGTGCCT	s288c	552557	552581
SF552746	CACCTTGCAGGGCAACCTGGATCCTGGCGTCA	s288c	552746	552777
SF552750	TTGCAGGGCAACCTGGATCCTGGCG	s288c	552750	552774
SF552926	CCACAGAATTGGTTCGAAGTAATGTGGAAATA	s288c	552926	552957
SF553092	TATTTTTGCAGGTTCTCTGAATGGA	s288c	553092	553116
SF553191	TTTCCTTCGAAGAAAAAGGATTTTC	s288c	553191	553215
SF553420	GTCTGGAGATCTCCAAATAGCAAGA	s288c	553420	553444
SF553574	GATATCCTATCCGTTGAGGAATTCGATGCGCT	s288c	553574	553605
SF553578	TCCTATCCGTTGAGGAATTCGATGC	s288c	553578	553602
SF553611	CTAAGGAGCATGGTATCAAGTCTGA	s288c	553611	553635
SF553638	ACGAAAATTCTGGCGGCGAGCAAAC	s288c	553638	553662
SF553791	CTATTAGCCATATTAATACCCAATC	s288c	553791	553815
SF553854	ATGAGGTCTTGGCGATTTATAAGTC	s288c	553854	553878
SF554103	GGTATACTACCAGAAGGAAGCAAGGTGGTTCT	s288c	554103	554134
SF554380	GCCCACTGTATTAGAATTGAAGAAG	s288c	554380	554404
SF554755	GAACAGACTAGGAAGGACTGCGTGG	s288c	554755	554779
SF554791	AAACGACGACGTGAGACACGCGTTT	s288c	554791	554815
SF554948	AAACTGATTAAATTGGAATTAGAAG	s288c	554948	554972
SF554948	AAACTGATTAAATTGGAATTAGAAG	s288c	554948	554972
SF555439	AGAGATCGTACACATTTTACAAGGA	s288c	555439	555463
SF555439	AGAGATCGTACACATTTTACAAGGA	s288c	555439	555463
SF555469	AGACAAAGTAATATTCTTCGTTGAT	s288c	555469	555493
SF555575	TACCGTCCCTTACAAGAACATTCAC	s288c	555575	555599
SF556532	AAAAATTGAAAAAGATTGATTTAGA	s288c	556532	556556
SF556719	CAACCGAGGTGGTATCCGAGAGAAT	s288c	556719	556743
SF556844	AAGCTGAAAAGTCTTAGAACGGGTA	s288c	556844	556868
SF556844	AAGCTGAAAAGTCTTAGAACGGGTA	s288c	556844	556868
SF556923	GTGATACCGCAGAAGTGTCTGAATGTATTAAG	s288c	556923	556954
SF556927	TACCGCAGAAGTGTCTGAATGTATT	s288c	556927	556951
SF557028	AAGTTAAATATCCGTAATCTTTAAA	s288c	557028	557052
SF557096	GCACGGTCCTCAGGACGTATCTATTGATGGAT	s288c	557096	557127
SF557100	GGTCCTCAGGACGTATCTATTGATG	s288c	557100	557124
SF557148	TACGCTCCCGTTAGGAACATTGGTA	s288c	557148	557172
SF557886	ACCTGTTTTCGTTAAAGAAATCAGA	s288c	557886	557910
SF558169	GCAGAGACCGAGAGGCATGAAAAAA	s288c	558169	558193
SF558167	TTTTTTTTCATGCCTCTCGGTCTCT	s288c	558167	558191
SF558882	CGTCTCTTTCGAAGGGGCTTCGTCT	s288c	558882	558906
SF558950	ATGTTTCAGCAGTAGTTGCTATAGT	s288c	558950	558974
SF559009	TTTACTCCCAGCTTTCTATC	s288c	559009	559028
SF559119	ATTAGATTGATGTGCACCACTTGCT	s288c	559119	559143
SF559223	AAGTAGCTAATACTGGATGGTTTAG	s288c	559223	559247
SF559922	ACAATGTGGGCGCAGCTAAAGAAGC	s288c	559922	559946
SF560436	GAGGCGCTCAAGAGATCTTTTCTTC	s288c	560436	560460
SF560523	GCCCGCTGCTGTTGTTGATGCGGCA	s288c	560523	560547
SF560565	CAAGTTGGTATCTGTTTCCTTTAAC	s288c	560565	560589
SF560704	AACTAGCCCTGCAAGCGAAT	s288c	560704	560723
SF561238	AATGGGATGATGAATTAATTTTTCT	s288c	561238	561262
SF561291	CTTCTTCCCCTGTCAATCTCAGATT	s288c	561291	561315
SF561913	GTTGATATTGGGGTCCTCTAATAGA	s288c	561913	561937
SF562126	CGGAAATCTCATTTGAGCTTTGAAA	s288c	562126	562150
SF562948	GTGCATTATAACCCGGTTTTCAGAT	s288c	562948	562972
SF562957	CCGGGTTATAATGCACGTGATATGC	s288c	562957	562981
SF563012	TTAAACGACTCAAATACATTTGAAA	s288c	563012	563036
SF563067	TTTTTGTTTTCTCTTTACGGAAAAG	s288c	563067	563091
SF563201	TTTAATAGTGTTACGAGTCTCTAAAAATAGCG	s288c	563201	563232
SF563455	ACAGTACATCACGCTGCAATAGATC	s288c	563455	563479
SF564349	CTCTTGTCGTTGCTAACAACACTGGTTTACAA	s288c	564349	564380
SF564732	GTTTCTAGTTCTGGCGCTTCCAGCT	s288c	564732	564756
SF564862	GGAATGAAGAAATATTCTTCATTTT	s288c	564862	564886
SF565232	CTTCTTTAATTTGGTGACTGGTGCA	s288c	565232	565256
SF565302	TTAGTCTCGTCATATGATAACGACACTTGT	s288c	565302	565331
SF565309	CGTCATATGATAACGACACTTGTTT	s288c	565309	565333
SF565455	CCAGAAACTTCAACATCCTGTATAT	s288c	565455	565479
SF565640	CTTTCCTTCAATGAGTATTGTACAG	s288c	565640	565664
SF565692	CACCTTGTTTTTTTACTCAAAGTGT	s288c	565692	565716
SF565793	CAGCGCACGTATGCAAAAAAATACA	s288c	565793	565817
SF565994	AGCACCTATAGAAGACCCCATAGTA	s288c	565994	566018
SF566234	TCAAGGTGTTAAGACAATTTTCGAT	s288c	566234	566258
SF566363	TGGTGAAATAGTAAATCGAGATGAA	s288c	566363	566387
SF566713	AATCAAAAATTGGTAGTAACTCTAT	s288c	566713	566737
SF567116	TGGGGATCATGGCGAGTCAACTGAA	s288c	567116	567140
SF567308	AATATTTGAAAACATGAGAAATCAA	s288c	567308	567332
SF567351	CTGGCGTTGATGAACAAGTTGAAAT	s288c	567351	567375
SF567351	CTGGCGTTGATGAACAAGTTGAAAT	s288c	567351	567375
SF567461	CATCGGGGAAGCTGGATCACAAACG	s288c	567461	567485
SF567792	ACAGTAGTGGTACGAAAAAATTTAC	s288c	567792	567816
SF567959	AATTTTCCAGGGAGTACAAAAGACA	s288c	567959	567983
SF568004	CTCTTATTTTTCGTATGGATGCTCC	s288c	568004	568028
SF568049	AACCAAATTGAAATATTTCATATAC	s288c	568049	568073
SF568118	AACTCTCAAGGCATTTAGATTTTCA	s288c	568118	568142
SF568803	AAAGGTTGGTGAGAAATTTAGCATA	s288c	568803	568827
SF568850	ATGAATCAGAATGTTTTTCCGACAA	s288c	568850	568874
SF570094	TGAATGAGTACCAAAATAAG	s288c	570094	570113
SF570127	CAGCCTCTCATGGAACAATG	s288c	570127	570146
SF570164	AGAAAGTCCCAAAGTACAGATGAAT	s288c	570164	570188
SF570175	CTTTGGGACTTTCTGTGTAAGTAAA	s288c	570175	570199
SF570343	TCTAAGATCAGATCATTAATAAGAA	s288c	570343	570367
SF570846	AATTGATTCAAGGATTAAGCGATGA	s288c	570846	570870
SF571428	GATGAGTCCTTTGTAAACTCCTCAT	s288c	571428	571452
SF571438	TACAAAGGACTCATCGCAGGCCAAG	s288c	571438	571462
SF571555	GTCTTTAGAAACTCTGGTTTCATAT	s288c	571555	571579
SF571723	TGCAATTTTCTATTTCGAAGATTAT	s288c	571723	571747
SF571796	ATCTAACGTGAATAATTGGATCGTG	s288c	571796	571820
SF572478	CAAAGTTGAACAGTGATCGATATTA	s288c	572478	572502
SF572596	AGATGCACTCAACGTTGAACGAGTA	s288c	572596	572620
SF572804	CGTCGTATTCCTTCCTTTTTATGTC	s288c	572804	572828
SF572812	AAGGAAGGAATACGACGGCCGCAAG	s288c	572812	572836
SF572920	AACATATGCAAACGCCTATGTGACA	s288c	572920	572944
SF573160	GCTAACTAAAAAAGTTGAAGATATC	s288c	573160	573184
SF573573	AGAGCAGCGAAGAAGAAAAA	s288c	573573	573592
SF573658	CAAAAGTCTACCGGTATTTGCATCT	s288c	573658	573682
SF573914	GCGGAAATAGAAACGGATTTTAGCT	s288c	573914	573938
SF574079	CGACAATTTTCTGTTAGCTAATTGC	s288c	574079	574103
SF574433	TTATGCCAACGGCTCATTTA	s288c	574433	574452
SF574605	TTTAAACCTCTCCAGTTTACAGGAT	s288c	574605	574629
SF574739	ATCCAGCCGCAATAGCAACCATTTC	s288c	574739	574763
SF574788	TGGACATCCGCCACTGACTTCTATA	s288c	574788	574812
SF574790	TAGAAGTCAGTGGCGGATGTCCAAT	s288c	574790	574814
SF574920	TCAAAGTAAAATGGATGAAACCAGA	s288c	574920	574944
SF574954	CTAAAAGAACTAGAGCAGCTCAAAA	s288c	574954	574978
SF575454	AAATAGCCAAGAAATAGTGAATATG	s288c	575454	575478
SF575520	TTTATTTGAACAGTTGTCCGTAAGT	s288c	575520	575544
SF575577	AATTAAGATGCCGCAAATATTGATT	s288c	575577	575601
SF575760	AATAGGCGATATGGAAAATTAAAGT	s288c	575760	575784
SF575934	TTCAGCTAAATGGACTATCCATGCT	s288c	575934	575958
SF576244	CGAAATAAAAGACAACAATCAGTGC	s288c	576244	576268
SF576294	TTATTATCTGCAACTTTTTATTAGT	s288c	576294	576318
SF576510	CGAACCAGAGGAGCTGCCAGACGAC	s288c	576510	576534
SF576563	TAGATTCTCCGGGGCATTTGTATCA	s288c	576563	576587
SF578154	TTGAATTTTACCTAATTGCTAGTTA	s288c	578154	578178
SF578306	ATTTAAAAGAAAGAAGAAGTTAAAA	s288c	578306	578330
SF578438	TATACAAGAATGAGTTTTTTTTTTT	s288c	578438	578462
SF578553	ATGGATTATCAATTCTTTTGTTCAC	s288c	578553	578577
SF578632	TTGCGTCCTCAAAGCATCGAGCAAACAATCAT	s288c	578632	578663
SF578634	GCGTCCTCAAAGCATCGAGCAAACA	s288c	578634	578658
SF578717	GTACATCTACAGCAAGAACC	s288c	578717	578736
SF578836	GTAGGATCTCGGCTAATTCGCTCAA	s288c	578836	578860
SF579186	CAATAATATAAGCCTTTTACCACCC	s288c	579186	579210
SF579229	CCAAACATTTTTAAAAAAATTTTAC	s288c	579229	579253
SF579742	CCGTTTCTCAGTATAATTTACGCCG	s288c	579742	579766
SF579800	TAGTTTTCACAAAGCTCATAACATA	s288c	579800	579824
SF579876	ACCATACAATTCCATTAAAGTATAA	s288c	579876	579900
SF579927	ACTTTTCTTCAAGCCATATGAATCT	s288c	579927	579951
SF579993	TCCACTAAATATTACTTTAAACAGG	s288c	579993	580017
SF580106	TGTCAAGTACGCGAGAAAGGGTTTG	s288c	580106	580130
SF580178	CCAAGCTCGTGTTATCACTGGTAAC	s288c	580178	580202
SF580217	CTTGAAGTCCAATGGTTTGGCTCCA	s288c	580217	580241
SF580364	CAGATTGGCCAGATACTACAGAACT	s288c	580364	580388
SF580548	TATTTTATTTCACTATTGCTAATTT	s288c	580548	580572
SF580807	AAACACTTTCAATACAATTGTTCAA	s288c	580807	580831
SF580886	TTTGTTGAACAATTGCCTTTTGGAA	s288c	580886	580910
SF580959	AAAAAACAACTGAAAACAACGAAAA	s288c	580959	580983
SF580991	CTCTTTGACTTCATTAGGGGATGTA	s288c	580991	581015
SF581078	ACAAGATTTGGGCCTTTTACCTGCA	s288c	581078	581102
SF581168	GAAACTATTTCATATTCAGCAAAAA	s288c	581168	581192
SF581375	TGCTGCTTGGGCATTACATGAGGCC	s288c	581375	581399
SF581504	GAGTCAATATCAGAAAGTTAAAGAATGGGTAG	s288c	581504	581535
SF581508	CAATATCAGAAAGTTAAAGAATGGG	s288c	581508	581532
SF581844	ATGTAAATAGTCACTCGTATGACCG	s288c	581844	581868
SF581892	TATAGAATAGGAAGTATAATTAAAT	s288c	581892	581916
SF581984	TATCATCAAACTCAAGATCCTTGAA	s288c	581984	582008
SF582114	TGAAAGGCGAGGCGTGCATTTAACT	s288c	582114	582138
SF582119	AATGCACGCCTCGCCTTTCATGCAG	s288c	582119	582143
SF582453	TCCTAAAATTACTTTTTGAATGAAC	s288c	582453	582477
SF583000	TCTTTCATGAATATTGATGCTGGAA	s288c	583000	583024
SF583087	ATTGATAATATCTCTCGTAGTAGCA	s288c	583087	583111
SF583189	GTATTCAATAGGAACTGTTTTCTTT	s288c	583189	583213
SF583420	ATTTGGCTGTACAGTCGAAAATTGT	s288c	583420	583444
SF583752	ATGATAAAATAAGCAACTCTCATAC	s288c	583752	583776
SF583940	CATTGCTAATTGGCAAGTTAATTTC	s288c	583940	583964
SF583999	ACTAGACGAGAATATTCACAGCGTG	s288c	583999	584023
SF584121	ACAAGGATGAGAATTCGAAAGAAAA	s288c	584121	584145
SF584242	GGACCCGTTTGACGTGGATGAAAAA	s288c	584242	584266
SF584410	AAGGAAAGAAATATTGTCCAAAAAG	s288c	584410	584434
SF584532	TGAGACACAGCAACTTTCGTCTCCC	s288c	584532	584556
SF584612	AGTCATCATCGTCGTCGTCGTCCTT	s288c	584612	584636
SF584806	TTTGTTACCGTTAAAATAAATCATT	s288c	584806	584830
SF584836	TTAGGGTTTTTTACTTTGACCTTAG	s288c	584836	584860
SF585304	ATTCCTCGGTAATCTCGTTATTGTC	s288c	585304	585328
SF585345	GCTGCCTTTTTTCACAATGTGGGCA	s288c	585345	585369
SF585376	TTGCTCATCCACTTCCAAGTTCTCA	s288c	585376	585400
SF585454	TTTTTTAGGAATAGGGATTGACAGC	s288c	585454	585478
SF585540	GTCGACTTATTTCAGGGACAATACG	s288c	585540	585564
SF585541	GTATTGTCCCTGAAATAAGTCGACA	s288c	585541	585565
SF586687	ATAAACACTATCATCTTTAATATTG	s288c	586687	586711
SF586712	TTATTTGATGGAAAAGATGATGATA	s288c	586712	586736
SF586807	ATCGGATATTGGTTTTTCAAAGGAA	s288c	586807	586831
SF587028	TCACATATTGATACAAAAAATATTA	s288c	587028	587052
SF587100	TTTGGGAGGAAGCAGAATTTGCTGA	s288c	587100	587124
SF587919	TGAAGCAAATGAAGTAAAACAATGT	s288c	587919	587943
SF588356	TAATGTTGAGAACCACTTTTTTGCG	s288c	588356	588380
SF588368	GTTCTCAACATTATCAAATATATTC	s288c	588368	588392
SF588454	CAAGTATTCAAGGCCAAAAA	s288c	588454	588473
SF588484	TAGGTAGATATGGCCTTTGAGTTGG	s288c	588484	588508
SF588496	CCATATCTACCTAATCAAATCTTGG	s288c	588496	588520
SF588547	CGGTTCCCTTAGATTCTGTACAGGA	s288c	588547	588571
SF588694	TCTCAGTACGGTCAAGGATGTAGGGTAGCACC	s288c	588694	588725
SF589427	TATTGGTGTTATTTTTTCTCCGAGA	s288c	589427	589451
SF589443	TCTCCGAGAAAAGTATTCTGATGTC	s288c	589443	589467
SF589629	CAGGTTAACCCTTTATTAAAATAAA	s288c	589629	589653
SF589862	TATATGAATCCACTTTTTTAAAACT	s288c	589862	589886
SF590315	GCTGTCTTCCTCACTCAACTTGAAA	s288c	590315	590339
SF590872	CAAACGGTATGAAAATTGTCCGAAA	s288c	590872	590896
SF590885	AATTGTCCGAAATCTCTTTTGGATC	s288c	590885	590909
SF591008	GGCAAAGGGAATACATATCAGAAAT	s288c	591008	591032
SF591064	ACCAGAAAAATAGCTTCGAAGTATT	s288c	591064	591088
SF591116	CCAATAGTCCCCAAAGAGGAATTGA	s288c	591116	591140
SF591192	ATCAGACCAGCGCGCTTGAATATAG	s288c	591192	591216
SF591724	CAATCAGAGGCGTCAAGAAGCGGCG	s288c	591724	591748
SF592036	AAGAAACGTGAAAAGAGGGTGGTTT	s288c	592036	592060
SF592058	CTTCAAGGCCAGTGCAAACGCGAAT	s288c	592058	592082
SF592210	TTTTGCCGGGTAACAATCGACTTTC	s288c	592210	592234
SF592338	TGATACCCTCTATTCAGGGCTCAGA	s288c	592338	592362
SF593108	TGCAGTTGTAGTACTTGAGTGATTG	s288c	593108	593132
SF593197	TCAGATGTAGTTATCTTACTGCCAG	s288c	593197	593221
SF593302	TGCACGTCGGTAACGGAAGCCTAAT	s288c	593302	593326
SF593449	CCCCCTCCTTCCAACGGTCAACCCC	s288c	593449	593473
SF593503	GTAAGGAACTTGTAAAAGAAAAAAT	s288c	593503	593527
SF593628	TCGATTCTCATTTTCTTTGGGACAA	s288c	593628	593652
SF593737	AGATCTTTCAGTCAGCTTTTCCTTC	s288c	593737	593761
SF593802	AATACGAATAGCTACCAACGTACCC	s288c	593802	593826
SF594021	ACAGCGCATTATTTTCCTCTCTAGA	s288c	594021	594045
SF595015	GGTATTGATCCAAGTCAGCAGTCCT	s288c	595015	595039
SF595514	CAGGCGTCATCTAATGATGATATGG	s288c	595514	595538
SF596041	TACTGATGACTTTGATTTAGAGGTC	s288c	596041	596065
SF596170	GAAGGGAATCAGTGAAAAACTACCT	s288c	596170	596194
SF596756	TTTTATAAACTTCCAATATGTAATA	s288c	596756	596780
SF596803	TCACTATTATCCTTACTATTAAACG	s288c	596803	596827
SF596829	TTTTTAATAAATATCATTGTTCTTT	s288c	596829	596853
SF597003	AGAGGGTACTACCAGAGGTCTTTTC	s288c	597003	597027
SF598170	TCTTTTCACATCTTAGCTAATTAAC	s288c	598170	598194
SF598218	TATACCCAGCTACCGTTTCTTCTTT	s288c	598218	598242
SF598460	GAAAATATGTCGCTTGGTATACCAC	s288c	598460	598484
SF598642	TTCGTTAGAAGGCATACAACAATCG	s288c	598642	598666
SF598715	CCCATAAACATACTAAGAGAACGCT	s288c	598715	598739
SF599224	ATTTCTAAGAGACAGGATCGGCCTT	s288c	599224	599248
SF599300	TCTGCGAGGATGACGCCTTCACTCT	s288c	599300	599324
SF599508	TCAATTATATCGCGGAGTTGACCTG	s288c	599508	599532
SF600750	CTACAAAGACAAGCAAAATAAAATA	s288c	600750	600774
SF601237	ACCAAGCAACACTACCACCACTCCT	s288c	601237	601261
SF601671	CAAGTCTAACCGTCTCCACA	s288c	601671	601690
SF601816	GTTTGACACATCCGCCTTCTTAATG	s288c	601816	601840
SF601843	TTCTTTCAGTATTATGTTATTTTTT	s288c	601843	601867
SF601937	GCCCCTAAATTGCCCTGAGCAGTAT	s288c	601937	601961
SF601941	CTAAATTGCCCTGAGCAGTATCGTT	s288c	601941	601965
SF602139	TTGATCTCTTAATCAGGAGGCGATA	s288c	602139	602163
SF602340	TTTCAAATTTGATAAAGTTTGTTGT	s288c	602340	602364
SF602336	GCGAACAACAAACTTTATCAAATTT	s288c	602336	602360
SF602862	CGACATACTCACCCTTGTGACTTGT	s288c	602862	602886
SF602935	CTTGACCTTAAATGGTTATTTTTTC	s288c	602935	602959
SF602991	CTGATATTTTCTGTTCTATAACAAT	s288c	602991	603015
SF603671	CTTTCGAGGGATTTACTAAAAGATG	s288c	603671	603695
SF603885	GTCTTTTTTCAATAATACGATACAA	s288c	603885	603909
SF604004	TTCTGATGATTATCTGTAGTCATTA	s288c	604004	604028
SF604427	CTACATGCGCGTTCGAACCC	s288c	604427	604446
SF604656	GGCTGGCGACGTTGTACTATCTCAG	s288c	604656	604680
SF604773	CCCTATCATGGGAATTTATACTATG	s288c	604773	604797
SF605544	AAAGCAATATTATAAAGCTTGGAAA	s288c	605544	605568
SF605601	GTTTAGTATAGGGTTGAAATTCCTC	s288c	605601	605625
SF605892	ATCCCACTTAGTAATATACTCATGA	s288c	605892	605916
SF605904	TACTAAGTGGGATTTAAAGCTTTTT	s288c	605904	605928
SF605959	ACAAGAATAGAGGCTGCTAGTGAAC	s288c	605959	605983
SF606938	ACGAAAGCGATATTGAAATTAATGA	s288c	606938	606962
SF607083	TTTGAATAAGTAAAATTAATAGAAT	s288c	607083	607107
SF607213	TCAGGAAAATGATAAATTCAAAAAA	s288c	607213	607237
SF607299	TATCTAAAAAAAGCCTGTGTTACCA	s288c	607299	607323
SF607460	TTTTAATGCTTTCGCTATTTAATTG	s288c	607460	607484
SF607701	TGGCGATGACGCAGAGGAATTTGAG	s288c	607701	607725
SF608319	AGAAATATTTGGTTGTCCAGGGTTA	s288c	608319	608343
SF608319	AGAAATATTTGGTTGTCCAGGGTTA	s288c	608319	608343
SF608376	TTGCAAATACTTTACGCTACTATCA	s288c	608376	608400
SF608572	GATACATCAAAATTATCATCATGGA	s288c	608572	608596
SF608907	TTTAATAAATTTGAATGCATTTGAC	s288c	608907	608931
SF609138	AGTGTATACAAGTTTTATATTTTGA	s288c	609138	609162
SF609891	ATCTTTTTCATGCTCTTTACAATTC	s288c	609891	609915
SF611042	TGGACACCTGAGACATCACAGATTG	s288c	611042	611066
SF611081	GATTTTGTAGGTATAGGGTACAAAA	s288c	611081	611105
SF611143	GCAACTGCAAGAAGAACGCTTGAAG	s288c	611143	611167
SF611611	AACAAGTGAGACATTTGATTTGCTT	s288c	611611	611635
SF612548	CCGGCCATGCTTGCACTTGTGATCT	s288c	612548	612572
SF612559	GCAAGCATGGCCGGAAAATCCAGTT	s288c	612559	612583
SF614724	GTCATCTAATGAAGGCCTCTTGGAC	s288c	614724	614748
SF615099	ATCGATAGGAATTCTCCTTCTTTTT	s288c	615099	615123
SF615434	TCAGGGTATTAACAGCAGATATCGG	s288c	615434	615458
SF615804	CTGGTATTGGCTCACATAAT	s288c	615804	615823
SF616155	CAGCAGTTTGTGGTAACACCTAATA	s288c	616155	616179
SF616545	ACGTGGTAGCACGGAAGAATTTGAC	s288c	616545	616569
SF616610	TTCAAGGTCGTTGGAGAGCTTTTCC	s288c	616610	616634
SF617827	TCAGAGGTAACCACCTCAACACTTT	s288c	617827	617851
SF618456	GCTCCGTGACTAGGATATTGGAAATTCAAATG	s288c	618456	618487
SF618459	CCGTGACTAGGATATTGGAAATTCA	s288c	618459	618483
SF619170	AACTGTGCCATTATTTTTTTGTGAA	s288c	619170	619194
SF619606	GTGCTTCGATTTTCGTTGTTTCTGC	s288c	619606	619630
SF620076	TGATACCAGAATTAATAAATTCAGA	s288c	620076	620100
SF620093	AATTCAGACCGACTTCTCTTGTGGG	s288c	620093	620117
SF620573	ATTTCTTTTTGGTCATCTCCTTGCA	s288c	620573	620597
SF623017	CTTCAAAGGAGATTTTAGACACTAC	s288c	623017	623041
SF623641	GTCTTTCACAGACGGCTATT	s288c	623641	623660
SF623951	AAGAGTTCGAATTCACAAAAAATCA	s288c	623951	623975
SF624148	TTATTTTGTTTAGCCGGAATTTCAT	s288c	624148	624172
SF624718	AATTATTTTGGACGATAAAAGTTTT	s288c	624718	624742
SF624957	CCTTTACACCTGCGGCAGAT	s288c	624957	624976
SF625149	TATACGATAGTACTGATGGGGGGAC	s288c	625149	625173
SF625158	TCAGTACTATCGTATATATTAAAAT	s288c	625158	625182
SF625236	TTAGTAACATTTCGGTCACTCTTGC	s288c	625236	625260
SF628588	CTGAAACAGATCACAATGAAGATCT	s288c	628588	628612
SF628829	CACATAGTAAAGACTGAACATGACT	s288c	628829	628853
SF629520	CGGGAGCCGCGGGAACAGAA	s288c	629520	629539
SF629580	TACAATAAGCAGTTTTTTCTTTGCC	s288c	629580	629604
SF629711	CGAAATTATGGTGTTTTTAAAACAA	s288c	629711	629735
SF630883	GATCGACCGTCCTACACTAATGTAA	s288c	630883	630907
SF632639	GTTCACAATAACGATGAAATTCCTG	s288c	632639	632663
SF633870	CAAAAAGTGGATTGATAGTA	s288c	633870	633889
SF633945	CGTCGAGAAAAAGGATGAGTTGCAT	s288c	633945	633969
SF633984	GCTCTACACCAAAGGATGAACCTAA	s288c	633984	634008
SF634029	GTGCGGATTCCGTTATCTATTCAAG	s288c	634029	634053
SF634101	TCCATTTGGAAGAATATGCCACAGA	s288c	634101	634125
SF634143	GTTTGGCTCAAAGAGAGCTCACGTG	s288c	634143	634167
SF634617	TCATTATCGATGGCGATGCGCTAAA	s288c	634617	634641
SF634749	TCTAAGGTCTTTTTTACCAACTTGA	s288c	634749	634773
SF634893	GTCACATATCTGAACTGCCCGATGG	s288c	634893	634917
SF634989	AGGGATAGCGTAAAAATAACGTTCT	s288c	634989	635013
SF634993	CGTTATTTTTACGCTATCCCTGTTC	s288c	634993	635017
SF635109	TTATTTTACTAGCAGTACTCGACCA	s288c	635109	635133
SF635286	ATAAAAACATGGTTGTAACTGAAAA	s288c	635286	635310
SF636074	AATCATGCAGAGACGCTGCTCAGCC	s288c	636074	636098
SF636222	CGCCCTGTGGGGTGTGGAGAAAACG	s288c	636222	636246
SF636365	TTGCCCTTGCCCTTGCGGACGCCCT	s288c	636365	636389
SF636377	AGGGCAAGGGCAAGGGGAAGGGGTG	s288c	636377	636401
SF636445	AGTTACTTGCCACAATGCCGCCATA	s288c	636445	636469
SF636450	CGGCATTGTGGCAAGTAACTACTTT	s288c	636450	636474
SF636549	AATTGGCATTTACGTTTACATCCGA	s288c	636549	636573
SF636658	TTATTACCACTACTTACTGAAGAGA	s288c	636658	636682
SF636722	AAACGCGTGTGTGAGTTGTGTATTT	s288c	636722	636746
SF636996	CCCAATTTTTTCCAATTTTCAATTT	s288c	636996	637020
SF637196	GGAGTTTGCAAATTTCCAATATTTC	s288c	637196	637220
SF638445	GATCATCCAAAGTGGGTTCCACAAT	s288c	638445	638469
SF638619	ACTACAAATGGCAGCCAAAACCACA	s288c	638619	638643
SF638828	TATGTTAGCTTTAAGTTTAGCGACA	s288c	638828	638852
SF638827	ATATGTTAGCTTTAAGTTTAGCGAC	s288c	638827	638851
SF639029	ATCAGCGCCTCACAATCTATCCATA	s288c	639029	639053
SF639208	GAGAAGCTTCAAAGAGCCCTATATC	s288c	639208	639232
SF639635	TAATAGACAGTTTTCCTCTGGTCAC	s288c	639635	639659
SF639882	ATAATATTGTTTCTTTTAGAAAAAT	s288c	639882	639906
SF640034	TGAATCCTTTTTCAACGACCAAAAC	s288c	640034	640058
SF640550	GTGTGGCAAAAAAACCCAGACTTTG	s288c	640550	640574
SF640958	CTGTAGTAGCGCCGAGGTTAAAGCA	s288c	640958	640982
SF641270	CAGAGTAGTATCTCTTGTACGTTTT	s288c	641270	641294
SF641493	AAATCCCCTTTGTGGTACAATGATA	s288c	641493	641517
SF641771	GCTGTTCTCTTAATGTAATATCTTG	s288c	641771	641795
SF642135	GGATTTCAAAACCTCTGGCCAATCT	s288c	642135	642159
SF642311	TCTCCATGACGACTTCCATAGGTCT	s288c	642311	642335
SF642554	TATCTCCATCAGTTAACGTACCCGATGT	s288c	642554	642581
SF642557	CTCCATCAGTTAACGTACCCGATGT	s288c	642557	642581
SF642674	CTTTATATCCCATTTGGATAAACTGAGC	s288c	642674	642701
SF642677	TATATCCCATTTGGATAAACTGAGC	s288c	642677	642701
SF642737	CTAGTTGCATATTAGCGCGTCCTCC	s288c	642737	642761
SF643053	CAATCCTTCTCATAGTCAACCATCA	s288c	643053	643077
SF643064	TATGAGAAGGATTGTACGATCTACTTGG	s288c	643064	643091
SF643062	ACTATGAGAAGGATTGTACGATCTA	s288c	643062	643086
SF643112	TCTTTTTTGAGTTGTCACGGGATAT	s288c	643112	643136
SF643162	TGCGAAGTGTTGTATGAAAATTTTT	s288c	643162	643186
SF643195	GTCGTTTCTGCCAGAGAGATTAAAT	s288c	643195	643219
SF643241	CTGCCAATTCTCCTTTGATGTCCTC	s288c	643241	643265
SF643421	TCCTTTTGTGATTCCTTCGAGATTG	s288c	643421	643445
SF643587	ATTGTCTTCGTCTACATCTACGAAA	s288c	643587	643611
SF643700	TCTTTGACGGTGTGCCAGAAGGTAC	s288c	643700	643724
SF643745	ACAAACTCGATTGCTTCATTTTCTT	s288c	643745	643769
SF643780	GTGGAGCCATTTTCGAAGTGTGCAG	s288c	643780	643804
SF643829	GGGCCATTTTGGAGTTCAAATTGGC	s288c	643829	643853
SF643914	CAAGGAAAAGCTCTTATTAGTTTCA	s288c	643914	643938
SF643958	TTTTCTCTATATGGCGATGACCTAT	s288c	643958	643982
SF644039	CTCCGGGCAATGGTTGTTCAAAAAG	s288c	644039	644063
SF644066	AAACTTAACCAGAAGCCATTCATTA	s288c	644066	644090
SF644371	TTCGAGACAACTTGTGGGTATCTTG	s288c	644371	644395
SF644517	CATCGTCTTCATCATTATGACTCCC	s288c	644517	644541
SF644611	TTCTAATAAAGACACATACTCCTTTGGATCCG	s288c	644611	644642
SF645052	TTTAATGACCTCTTAGTTTGGCATCTCATG	s288c	645052	645081
SF651514	TTAACAAACTGTATTATCTGAAAAC	s288c	651514	651538
SF651658	TATATCCATGTGGGAAATGCCCAAT	s288c	651658	651682
SF651764	GGATCTTGGGATCCAAAATAGGGAA	s288c	651764	651788
SF651799	TGCATAATATTGCTATTATTTCTCC	s288c	651799	651823
SF651867	TGCAATTCAGCTCTCATTAAGTCTA	s288c	651867	651891
SF651965	TATTAAGACTCCTATAACCTATAGA	s288c	651965	651989
SF652055	TCCAGATGGCACACATAGTGTATGG	s288c	652055	652079
SF652092	GAAGAATAAGGTCTTCGAGGAATAA	s288c	652092	652116
SF652162	CTGCATTAAAAAAATATTATTAGCA	s288c	652162	652186
SF652189	AACACTAGTCAAAAAATGACACTAA	s288c	652189	652213
SF652500	AGCCGCTGCCGTAGAAAATGCACGG	s288c	652500	652524
SF652580	TTCTCAATTCTGTCTTATCTGTATT	s288c	652580	652604
SF653117	GAATACCCACGCTTGAATTACGGAT	s288c	653117	653141
SF653197	ACGACCGATTTGTCCGTTCTTCCTA	s288c	653197	653221
SF653232	TGATTAGTAGTGTGTCACCCGGATC	s288c	653232	653256
SF653309	ACTACTGGAGGGACTTATAATAACA	s288c	653309	653333
SF654069	AACCGCTTCCGAAATCGCCACAACT	s288c	654069	654093
SF654165	AAACTCTCCTGATAAGGCTTGCCAC	s288c	654165	654189
SF654766	TTGTATACGCACCTCTTTCTTCTGT	s288c	654766	654790
SF654801	ATCTTGATCTACCTTACCTATTGAAGGTGAAG	s288c	654801	654832
SF654876	GGGGCGGGGGTATAGTAGCGTAAAT	s288c	654876	654900
SF654997	TCACAAACGAAAGGATGTCAGTTAT	s288c	654997	655021
SF655439	TTAATATTAGAAGCCCATGTCTCTC	s288c	655439	655463
SF655475	GTTACAAAAGCATGGCGAAACAGGCGT	s288c	655475	655501
SF656335	TTGTCTAGAAGTTTTTAATTTAAGA	s288c	656335	656359
SF656644	TTGATGGGACTCTGTCCAAACAACA	s288c	656644	656668
SF656947	AGTGGGTTGAAGAATAGGTT	s288c	656947	656966
SF657097	GGAGTCTTTCCCCTTATTCCAGTTT	s288c	657097	657121
SF657352	AGCAGTTTGTGCGATTTGTCCAGCA	s288c	657352	657376
SF657789	ACGTGTTATCAGAGAAACAGCTCTA	s288c	657789	657813
SF658422	CTTGTCGAGAACTCCCAACCAAATA	s288c	658422	658446
SF658462	CCCAGTACTCTATCCCCATTGTCAAGAGGA	s288c	658462	658491
SF658637	GTAGAAGGTGTATTCATTAGGTTAC	s288c	658637	658661
SF658668	CACTGATTATTTGCCACAACACCCT	s288c	658668	658692
SF658761	AGCAAATGAGCCCCCAAGGGCCGAA	s288c	658761	658785
SF659184	GCCTCCTTTTGGGTTATCCTATACA	s288c	659184	659208
SF659389	AATCATTAGCTGACAACGCTACAGA	s288c	659389	659413
SF659453	ACGAAACCAAAACAACGTTGCCGCT	s288c	659453	659477
SF659675	ATGTTTTGGAAATTAGACTAAAGAA	s288c	659675	659699
SF659850	GAAATGGATATCAGGTATATTGAAT	s288c	659850	659874
SF659898	CAATATCACTTCGACCCTGCCTATT	s288c	659898	659922
SF659965	CTAGAAAGGTACTCGTCTCGTGCCT	s288c	659965	659989
SF660011	TTGTTGAAGTTGGAAATGTGCACGA	s288c	660011	660035
SF660093	TTGTATACTGTCGACAGTACTCTGC	s288c	660093	660117
SF660139	TCAATTCTTTCCCTTAAACGAGAAA	s288c	660139	660163
SF660183	AATCTTACAGATCGATTTTACGAAA	s288c	660183	660207
SF660223	AGTTTAATTGTTGTTTATAACAGTC	s288c	660223	660247
SF660397	TCACCTATTTGGTTGAAAAATACTC	s288c	660397	660421
SF660484	GCAAAAAAATCCATACTATTTCAAG	s288c	660484	660508
SF660669	GTCATCGTCATCATGTTCATCAAAA	s288c	660669	660693
SF660755	ATGCTGAATCTACAACTACTATTCATATTGAT	s288c	660755	660786
SF660936	TTCTGAGGAGGAAGGTACTAATGAA	s288c	660936	660960
SF661123	AATAATAAAAAGAAAGCATCCCGCC	s288c	661123	661147
SF661148	AAACGTTTCGTAACTACATATTGTTACATAG	s288c	661148	661178
SF661174	TTCAAATTCACGGAATCAAACTATG	s288c	661174	661198
SF661344	TTGGAACATTAGAGTTATTCAAGTC	s288c	661344	661368
SF662364	TGTGATCATTTGTGTCTAAGGGATA	s288c	662364	662388
SF662755	TTCATCACATGGAATCCACTCCAAT	s288c	662755	662779
SF662829	CATTATGACTATCTGATTAGAAAAT	s288c	662829	662853
SF663103	TCTACCAGACGAACGAATACTGCTG	s288c	663103	663127
SF663372	GTAAAAGTATCGGGGGATCG	s288c	663372	663391
SF663847	ATCGAGATAAGTCCCATATTTCTGG	s288c	663847	663871
SF663901	TTCCATACTTTGTAGAGCATTAAAA	s288c	663901	663925
SF663946	TAATCCCACGTTATTGATAGTATTA	s288c	663946	663970
SF664333	CAAACTATTGTTTCTAGAAAGCTCT	s288c	664333	664357
SF664381	TTGTCGCATGAAGTTTTGATCGGAA	s288c	664381	664405
SF664442	TCACTTTTCTGCACAGGACTTGACC	s288c	664442	664466
SF665190	TATCTCAATTAGATAATTAAGATCC	s288c	665190	665214
SF665704	AATAGCTTCATACCTCAACTGATTT	s288c	665704	665728
SF665827	AGTTGTGGTGTAAGCAATCGCAATA	s288c	665827	665851
SF666145	GATAATCGATGCGGTATACATTGAA	s288c	666145	666169
SF666637	ATCTTCTTCTTTAGGGACAAGACTT	s288c	666637	666661
SF666933	GTACAAATACTACAATATTCGACAC	s288c	666933	666957
SF666980	ACCCAGGAAACCCTATGAGGAAATG	s288c	666980	667004
SF667002	ATGTCGAATACTATTGTGAT	s288c	667002	667021
SF667295	CAGGGCCATTGTGCACTGCTTATCC	s288c	667295	667319
SF667323	AATACAAGGAATGCCATAGTTATAG	s288c	667323	667347
SF667425	CGAGGCAAAAGACAGGTTGAGTCAA	s288c	667425	667449
SF667457	TCTCCCGGGCAGTCTCTACATGCCA	s288c	667457	667481
SF667565	GTCACTTCCTATCGACTTGAGAAGG	s288c	667565	667589
SF667766	AATAGAAAGAGATGAGTTTTATAAC	s288c	667766	667790
SF667844	GCGCTTACAATAGGCTTTATGTATA	s288c	667844	667868
SF668462	ATTACACACTCTCCTAAAGAATTTG	s288c	668462	668486
SF668540	TTGCCGGAATAAAAATAAATAAATA	s288c	668540	668564
SF668612	ACTTCATAACAATTATCGGATTTAA	s288c	668612	668636
SF668847	ACATAAAAACGCGTTAAAACTTGCA	s288c	668847	668871
SF669050	AAAAAACATACTACTAAAAAAACCA	s288c	669050	669074
SF669986	ATTATCCAAGTTTAGTTCGTTATAA	s288c	669986	670010
SF670253	TATCGAAAGATCGTCACCTGGCGCG	s288c	670253	670277
SF670283	AGGGTTTACAATGACACCAACAACT	s288c	670283	670307
SF670310	GTAATTATCGTTTCCACGATCGTGA	s288c	670310	670334
SF670404	ACATTCTTGGGCAGTCGAGCATCCA	s288c	670404	670428
SF670622	ACTTTTAATAAGGGTGTTGATAAAT	s288c	670622	670646
SF670749	AGCCTGAGTCGTTAGGTTCAGTCAT	s288c	670749	670773
SF671011	GCAACCAAACACCTCGTTTCATTAC	s288c	671011	671035
SF671065	TATAATTGTCAAAATTTATGATGTA	s288c	671065	671089
SF671193	GAAAATGAGTAAGTAACCCAAACAA	s288c	671193	671217
SF671365	TGCTATAGCTCCTGTAATAACAGTT	s288c	671365	671389
SF671446	CTATATGCTGCTGCGATTCTTTGGC	s288c	671446	671470
SF671494	AGCCAATGAAGCGAAGGTTGGACAG	s288c	671494	671518
SF671805	TGATAAATGGATTTCTTAAGAAGAT	s288c	671805	671829
SF671933	GATCTCTTGCATCCTCATAAACTTC	s288c	671933	671957
SF672120	TTGTTGAGAGTATCTTACTAGCACTCTGGAAG	s288c	672120	672151
SF672337	AAAAGTGTCATTCTGGGAAGAGACA	s288c	672337	672361
SF672738	AAAACTGCTCACGAATACAACGTGG	s288c	672738	672762
SF672851	TTATCTTTAAGCAATACGTGGACAT	s288c	672851	672875
SF673003	ACATAGAGTTGGAGCAATGAAGAAG	s288c	673003	673027
SF673069	TAGCACAGATCATTTCACAGACGAG	s288c	673069	673093
SF673223	TATTCAGAGATCAAATTTTTGCATG	s288c	673223	673247
SF673841	TTGGAGTTGAAAGTTGTAGATTATG	s288c	673841	673865
SF673947	CGTCTTTGTCTGAGAAGATTTTTGGCCTTTGA	s288c	673947	673978
SF674046	TACAACTGCAGCGTCAACGTATCGA	s288c	674046	674070
SF674222	CACAGGCACTCAAATACATAACCGC	s288c	674222	674246
SF674307	TGCTATCGGTGATCGATTACCGTGA	s288c	674307	674331
SF674426	CGAATTTCGACACACCTGCCAAATT	s288c	674426	674450
SF674505	AAGAACGCCTGTACAGCTTTGGCCG	s288c	674505	674529
SF674798	AGCCTAATTGACAGGCAGCC	s288c	674798	674817
SF675271	ACTGCAATTTCTTCAAAATTGGTAG	s288c	675271	675295
SF675620	CCCGTGTTTCATTTTGCATATTGTT	s288c	675620	675644
SF675776	GTAGCATTTAGTCAAACGGGTGTTA	s288c	675776	675800
SF675819	ATCATACCTAACATTGTGATCGAGG	s288c	675819	675843
SF676176	CGCAGAGAAGAAAGGCAACGTCACC	s288c	676176	676200
SF677227	TCACAATGCCAAGTTTGAGACTAAG	s288c	677227	677251
SF677529	TAACTCCCGAAGAAAAGCCTCCTCA	s288c	677529	677553
SF677644	TGACGGTGCATCACAAGTAGATCAA	s288c	677644	677668
SF677701	CTATCAAACTCTGGAATCGCCGTCA	s288c	677701	677725
SF677821	TTTTCACCTATGGTGACTCCTCCTT	s288c	677821	677845
SF678061	ATAAATTTTGGAGCATTCCTCTGCA	s288c	678061	678085
SF678096	AATATTACAAGAGGCAGATATATAC	s288c	678096	678120
SF678142	AAGAATGATGCATGTATACTATTAC	s288c	678142	678166
SF678293	CCATTTAGTCCCTGGAGCCAAAAAC	s288c	678293	678317
SF678422	TTCGATGCCAAGGCGTTCGCTTTCA	s288c	678422	678446
SF678759	TGGCCGCACTCATCCATGAATCCTT	s288c	678759	678783
SF678944	AGCGATCAAACAGATCCTGGCAATG	s288c	678944	678968
SF679246	CGCCAGTGGTTAAATAAATATCTTC	s288c	679246	679270
SF679270	CCGGTGTAGCGGGCTCACCG	s288c	679270	679289
SF679426	AGTTCAAAGAAGCCAGTTCA	s288c	679426	679445
SF679485	TGACCTTTACCAGGCAAGTACTGGC	s288c	679485	679509
SF679610	GTCAGCTCTGGTTGGAATAGCTCCT	s288c	679610	679634
SF679767	TCTTACTTCTTCTGTGTTTACCACT	s288c	679767	679791
SF679821	GGCATAAAAGATAAGAATAAAGGGA	s288c	679821	679845
SF679935	ATATAGTTCCCACACGAAGTAGTAA	s288c	679935	679959
SF679982	TTGGTAATTTGAAGAGATATGTAGA	s288c	679982	680006
SF680077	TACAAGCCGTTTCCATGGAGAAAAT	s288c	680077	680101
SF680109	ATGAGGCCAAACTTGAACTTTTTTT	s288c	680109	680133
SF680221	CCACACGTCTTCAATTGCTTCTCTT	s288c	680221	680245
SF680274	AAACAATAGTATCGTGATGTGATCC	s288c	680274	680298
SF680302	TTGGACCCTTTGCCAATCAAGGGTG	s288c	680302	680326
SF680409	CAACCGCTTTTAACCAGAATTGTAT	s288c	680409	680433
SF680477	TTACTTAGATCCACTGCTCATTCAC	s288c	680477	680501
SF680600	GGTAACGCTGCACCTTCTTCTTGAT	s288c	680600	680624
SF680625	TCCGAGTGATGCACTCAGTCTCATC	s288c	680625	680649
SF680713	TTCGTCTTCCAAGTCAAGCTTATAT	s288c	680713	680737
SF680758	CTTTTCAATATCATCTTGTTGAAAT	s288c	680758	680782
SF680799	GTACATACGGTAACGGCTCCTGCCT	s288c	680799	680823
SF681062	CTCTCTTCATTTTTACCTGAATCTG	s288c	681062	681086
SF681111	TCATTTTAGGTAAAGCATTATAACC	s288c	681111	681135
SF681232	GAGTTGGTCGTTTTTGCGTATAGAT	s288c	681232	681256
SF681290	TTACTCTGATTAGAAGTTTCGGGAA	s288c	681290	681314
SF681403	TGACACCTCCTTCCCTCCTTGTATG	s288c	681403	681427
SF681650	TACCGCAGAAGTGTAATAGTATGTG	s288c	681650	681674
SF681904	CGTAAAATAAATCCAACCCTAAAGT	s288c	681904	681928
SF681933	AGGAAGCGCTTAAGTTGTTACATGT	s288c	681933	681957
SF682075	ATTTTCCCGTAGAAGCTGTGAGGTACAACAAG	s288c	682075	682106
SF682109	AAATAACTACAGGAGAAACT	s288c	682109	682128
SF682160	ATCGCAGGACGGAATGCCACTATTTGCAAGGC	s288c	682160	682191
SF682289	ACCATTGAAGACTCCGTCCTTCACA	s288c	682289	682313
SF682406	TTTCTTGGCTAGGGCCAAGAGCAAA	s288c	682406	682430
SF682495	TCACATACTATTCAGATAAATTTGA	s288c	682495	682519
SF682940	TTTCTTGAAGTAAGGAGCTTATATC	s288c	682940	682964
SF683460	ATTGGAGGACATAGCTGCTGGTTTA	s288c	683460	683484
SF683506	TTTGCAGTATGAAAAAAGCATCTTC	s288c	683506	683530
SF683596	TCACTGTTTAGTTTTCTTCAAATTC	s288c	683596	683620
SF683625	TATTTCAGGTCGTTTTTCAAAATAC	s288c	683625	683649
SF683754	GATATACAAATATAGTATATTTTTA	s288c	683754	683778
SF683794	TTTCGTTCCCTCCCATGATACATTCATA	s288c	683794	683821
SF683820	TATTTTTTGTGGGTTTCAAGACTAC	s288c	683820	683844
SF683846	ATAATACCTACTTTAGAAAAGCTTC	s288c	683846	683870
SF683904	CGGGCATTTTTACGCATTTAAACAT	s288c	683904	683928
SF683999	ATACCTAGCTTGTTAAGGTGATCAA	s288c	683999	684023
SF684157	TTCAAAATTGCTCACTCTGGTAATA	s288c	684157	684181
SF684381	TATCGAATAATAGATCGTCCATAAT	s288c	684381	684405
SF684999	CTTGTTCCTTTTCAACAGCCTTGAT	s288c	684999	685023
SF685077	TACTGAGAACAAATGGAGGTTCCAA	s288c	685077	685101
SF685130	TCATTGAAATGATGTATGAT	s288c	685130	685149
SF685175	ATTACTTTATCAAAGGACGGTAGAT	s288c	685175	685199
SF685278	AACGAGGATCAAAGGGTGGG	s288c	685278	685297
SF685495	GCCGTTAAAGTTGGTTTGTTTTATA	s288c	685495	685519
SF685647	TACTAATCCTGCGCTACACT	s288c	685647	685666
SF685694	CTCATGTGTTAATTTTGACGCATAT	s288c	685694	685718
SF685808	TGCGTTCAATTCGATTTATCAGAAG	s288c	685808	685832
SF685827	CAGAAGACGTGACCTAGGGT	s288c	685827	685846
SF686024	GTGGCGAATTACGATTGGGATACAA	s288c	686024	686048
SF686138	AGAATTCCGAGTACAAAAATATCAA	s288c	686138	686162
SF686413	CACCGACAAGAAAACAGCGTAATCA	s288c	686413	686437
SF686695	CTACGGATATGGCAAACTCAAATCG	s288c	686695	686719
SF686861	TTTCACATGCGGGTACAAATATTAA	s288c	686861	686885
SF687261	TGTGCAATATCTTTTTCCATATCAG	s288c	687261	687285
SF687412	CATAGTCTACCTTATTCAGGTAACAAAAC	s288c	687412	687440
SF687484	ACTATATATAGGTACTCTGAAAGAT	s288c	687484	687508
SF687519	GCATTATATCAAAGGAATCGTCAGT	s288c	687519	687543
SF687575	TTGAGCAGTACAAGGTTTGTGCCGA	s288c	687575	687599
SF687625	TATTGGATTGTCAGATAGTAACTATCATAGTA	s288c	687625	687656
SF687731	ATCAGGGAGAATAGGGAAAATGATG	s288c	687731	687755
SF687816	CAAAAGAAAAACAAAATGTTTGACA	s288c	687816	687840
SF687916	CGTAAATAGCGTATGCATCATCTCC	s288c	687916	687940
SF688163	TTTGCTACTTTTGATTACTTTTTTT	s288c	688163	688187
SF688339	GCTAAAGTCCCAAGAACTTCGAATC	s288c	688339	688363
SF688401	CGAAAATAGTCCATTATTATCAGCT	s288c	688401	688425
SF688423	GCTCCTAGTAAACAAGAGGAGGTAT	s288c	688423	688447
SF688460	CGGTTGATATTGATACCATTGATGC	s288c	688460	688484
SF688504	CCAAAAATTGATGACTCGCCCCAAG	s288c	688504	688528
SF688590	GCCTTCACAACATGAAGCATGTGGAAATTCAG	s288c	688590	688621
SF688629	AAGCTCTATTACAGATTTTAGTGAT	s288c	688629	688653
SF688675	AGTATTACCAGCTGCAATACTCCGA	s288c	688675	688699
SF688807	ATTGTTGCACCATCTCCTGAAGTAC	s288c	688807	688831
SF689200	CTTGGTGGCTATTTATCTTGGAGTT	s288c	689200	689224
SF689301	TACTATTATGAATCGGTTTTCTCAA	s288c	689301	689325
SF689389	GGGCCCTTTATGATGAACTTGTTTG	s288c	689389	689413
SF689512	AAGAGCACTTTATATGGACGCCCAA	s288c	689512	689536
SF689726	TGATAGAGACAAGCGATACTTACAT	s288c	689726	689750
SF689796	ATGGACAATGATAGGAATTTCATTT	s288c	689796	689820
SF690114	GATATTGACCTTGCTGTCAAATCTT	s288c	690114	690138
SF690198	CGGTGCCGTGGGGGGGACGGTTGGT	s288c	690198	690222
SF690253	TCTCATGCATAAGTTTTATTAATGT	s288c	690253	690277
SF690489	CAGAATCCATTGTCGTAGTCAAAAT	s288c	690489	690513
SF690515	GTTTGTCACTATCTTGAACCGGTAG	s288c	690515	690539
SF690670	AAAAATGATCGTATGGGGCGGGGGA	s288c	690670	690694
SF690737	AATGAATGGCCAGAATAGCTTGATT	s288c	690737	690761
SF690841	TGTTTTCTCCGACTAAATGACACTT	s288c	690841	690865
SF690895	ACTTTCCTCTTGCATGACGAAACAA	s288c	690895	690919
SF690954	TTAGACACTTGACCATATCACAGAT	s288c	690954	690978
SF691706	GATTTTATCGGCAATGCCAGGATGG	s288c	691706	691730
SF691922	TTTTATTACCGATGCAATATGGTTA	s288c	691922	691946
SF691970	GGATAATTCATTCTTAGCTAGAGAT	s288c	691970	691994
SF692122	CTAAATGGTATGTCCCCTCGCAGAACTTAC	s288c	692122	692151
SF692156	AGTATCAACCGGAGGCCCTTGCGCA	s288c	692156	692180
SF692198	TGTTTTGTTGTTCCTACCTTCGCGT	s288c	692198	692222
SF692306	TTTGACTTCAATCGGGCTTGTTTTG	s288c	692306	692330
SF692504	TTCTGGGTATCCGTTACCGGCCAAA	s288c	692504	692528
SF692561	ACCACCCTCCTCAATACTCTGAATA	s288c	692561	692585
SF692584	TAGCCGCATCTACAAAAGGTGTAACGGTACCG	s288c	692584	692615
SF692641	ACTTATTATTCGTCGCTTTGTTACG	s288c	692641	692665
SF692783	TTCCCTCACATGGGGAATTTCATGA	s288c	692783	692807
SF692825	TAACCCAGTGGCTGACAATGCTTCC	s288c	692825	692849
SF693056	AAATTGTTGGATGGGATTATAGAAA	s288c	693056	693080
SF693170	GGTAAAATTCGCTTTAATTTTGGAT	s288c	693170	693194
SF693241	TCCTGAAGAAACCTTCCATATCTAC	s288c	693241	693265
SF693338	AAAAAAAAATAATGCTTTATCCCTT	s288c	693338	693362
SF693714	AGTGCCACAGCAAAGCGGCAAAAAG	s288c	693714	693738
SF693746	TAAATAAAGACGCATCACTAGCGTT	s288c	693746	693770
SF693968	AACTAGATAGTGGTGAAGTAGATGC	s288c	693968	693992
SF694031	TGCCCGTGGAAAAGGTTAAAGAGCATGAC	s288c	694031	694059
SF694068	AGAACAAGGCGATGCATTACAGGAC	s288c	694068	694092
SF694443	AAATTTTTTGAGATTTACTTCGTTA	s288c	694443	694467
SF694489	TAGGCTAGTTAACATAATTAGTTGT	s288c	694489	694513
SF694543	TTCATTTTCCAACTATTGATTAGTA	s288c	694543	694567
SF694573	CAAACATCTTTGCTCCGATTAGAGC	s288c	694573	694597
SF694775	CAGCATGCATACACAACCAAGCACT	s288c	694775	694799
SF694817	GAGAATGATGGGAAAAAGTCCACAG	s288c	694817	694841
SF695258	GGACAAAAGAACTATTCGAGAAGCG	s288c	695258	695282
SF695355	TATATGTTGTTTGAATATGTTTCAG	s288c	695355	695379
SF695565	TCCTAGAATCATAAATATTTGAAAG	s288c	695565	695589
SF695597	TCATACATTCTGTGGCTCTCTGTAT	s288c	695597	695621
SF695617	TGTATTTTGCCGCTCCCGAGCTGTTAAAAGCG	s288c	695617	695648
SF695789	CCAACATTTATCTATCGAAGTAATA	s288c	695789	695813
SF696034	TCAGTATAATCACAGATCCTACTTACGT	s288c	696034	696061
SF696092	GGCCAAAATGAACGCAGAATCCAGT	s288c	696092	696116
SF696127	ACGCGCCAAACATAACAGAGAGTTT	s288c	696127	696151
SF696269	TATAGAAAAGCTTTCTGAAATACCG	s288c	696269	696293
SF696472	CGTCACCAACGAGTAGAAAAAGTTC	s288c	696472	696496
SF696517	TGGAATATGCTCTCTCTCCAACTCC	s288c	696517	696541
SF696542	TCAGGGAAATGACTATCAACAATTT	s288c	696542	696566
SF696623	TAGAAAATTATCACAGCGCCGTAAA	s288c	696623	696647
SF696731	CTTTGTCCCTGGTTTTGCTAAACCG	s288c	696731	696755
SF696861	TTTGCTTCTCCCTTTGCTTCTCTAC	s288c	696861	696885
SF696877	ATTATATCTTCTTCAATTTGCTTCT	s288c	696877	696901
SF696965	CGCTGCACAGAAGTTTGAAGGAAGC	s288c	696965	696989
SF697082	TCGTCGTGAATCACTCAAATATATG	s288c	697082	697106
SF697106	GAGACCCCCAATGCCTTCAT	s288c	697106	697125
SF697181	ATTTCCCAAACTATCGGATTTGTTA	s288c	697181	697205
SF697561	TTTCGCACCACGAATCCATTAGACG	s288c	697561	697585
SF697598	TAAATACTCACCTTCTTCTCCTTTG	s288c	697598	697622
SF697634	CATTCACCAGAGAAAAACATCTATT	s288c	697634	697658
SF697679	TAAGCATTCGGGAACATCTTTGGAG	s288c	697679	697703
SF697681	AGCATTCGGGAACATCTTTGGAGAACATCCA	s288c	697681	697711
SF697745	AACAGAAAAAGAGCCCATCAAATTC	s288c	697745	697769
SF697877	AGAACTAAAGTTGTAAGTAACACGT	s288c	697877	697901
SF698211	AATCAATACAACTCGTAACGGTCAT	s288c	698211	698235
SF698237	ATAACTGCGTACAAACTCGCAGTTA	s288c	698237	698261
SF698254	GCAGTTATTCTGTTTGTGAAGACAGATT	s288c	698254	698281
SF698333	CTCTTAACTTCTAAATAAAATGAAG	s288c	698333	698357
SF698403	AGAAACGAGATTTTCTACCGTCTGG	s288c	698403	698427
SF698494	ATTAACTAAAAATACATCCAACGGG	s288c	698494	698518
SF698654	CCCGTTTTCCTTCGGTGGGGTCCTT	s288c	698654	698678
SF699008	ATGTAGATGTGATTCGGAGTTCATG	s288c	699008	699032
SF699133	GATCAAGCGCTTGGTCTCAAGTTGT	s288c	699133	699157
SF699188	ATTTAGATAGTGTGCATGAGTATGC	s288c	699188	699212
SF699266	TTGCACGGTTGCTACGTTAGGAATT	s288c	699266	699290
SF699796	TGTTGGGAAATCCTGTTTGAGTCCT	s288c	699796	699820
SF699924	GAAGAGGCACTCGATCCATATTATC	s288c	699924	699948
SF700196	TGGCCCAACTGAAGCAGGTTCCTCT	s288c	700196	700220
SF700236	TATATAAAGGATGGATTGCGTATGT	s288c	700236	700260
SF700426	AAAAAACTTGTTCTCAGAGAGTTTT	s288c	700426	700450
SF700584	ATTATCTGTATACGGCTTTTAAATT	s288c	700584	700608
SF700648	GATAAAAATTATTGAGCCAAGGAAG	s288c	700648	700672
SF700759	CCAGAAAGCGGATCGACTGAAATTG	s288c	700759	700783
SF700840	GGACGAGCTTACAGGAGTGACCGCC	s288c	700840	700864
SF701050	TAAGGTAGAAAAAGATTTGTTACAA	s288c	701050	701074
SF701164	CCCTGTATCGGAGGATTATTCGAAT	s288c	701164	701188
SF701224	TCCGTTATTCCTCACTAAATTGGAT	s288c	701224	701248
SF701434	AGATTGGTTGAATGATTCTGGGTTA	s288c	701434	701458
SF701623	CAGAGAATCCATCAAGGGGTCCTTT	s288c	701623	701647
SF701683	ATCTGTCGTAACCTCCGGTATACCT	s288c	701683	701707
SF701722	CAGTTCAAATATGTACTCTTTGTATGCCAAC	s288c	701722	701752
SF701908	GATAGTATAAAGAGTGTTGGAGTGG	s288c	701908	701932
SF702466	TACCTCTTCCATAATACGTCTCTGT	s288c	702466	702490
SF702505	CATATAAGTTTTGTGTGGGTTATTC	s288c	702505	702529
SF702541	CCATAGCTTGAATCCAGATTTTTTG	s288c	702541	702565
SF702953	TTTATTTTTCAAAAATGAGGTGAAA	s288c	702953	702977
SF703261	AATAGGATTCGTAGTTTTGATATTA	s288c	703261	703285
SF703295	GTCTTCAAGTCAACATGGCCATTTT	s288c	703295	703319
SF703347	CCTTCCTAGTGGATGACCAA	s288c	703347	703366
SF703372	TCGTTGGAAGTTGCATTTAGTACCT	s288c	703372	703396
SF703507	AATTATACTACCGCCGGTAGCATTA	s288c	703507	703531
SF703836	TAAATAGCACAAGTACGCTCCCTAG	s288c	703836	703860
SF703891	ATGCTTCACTATCATCTGCGCTATT	s288c	703891	703915
SF706018	GTCAATTCTACTTCAAGCCAAAAGT	s288c	706018	706042
SF706589	GAAACAGTAGTTGAAGTTGCCGTTT	s288c	706589	706613
SF706908	TGGACCTGTCGGTGTATGCACATAT	s288c	706908	706932
SF707000	ACGAAGTTGCTAATCCTGTAAGAAT	s288c	707000	707024
SF707328	AAGAATTTTCAAGGAAGTTATTCAA	s288c	707328	707352
SF707373	AATACCGCCACCTGTTGAGAAAACA	s288c	707373	707397
SF707608	TGCTCCGCAGAAGCTGAGTTCCAAG	s288c	707608	707632
SF707887	TTTACTGTGCGAACCATGAAGCAAGGTGGCAA	s288c	707887	707918
SF708327	CTCCGCTGCCCCTGGCCAATTGACA	s288c	708327	708351
SF708625	GATGCTGCTAAAGTTATTGGTGCTG	s288c	708625	708649
SF708997	GATGACGAACTTTTAAGTAAGCTGG	s288c	708997	709021
SF709026	ATTCCTTGTGAAAGGTGCCCATGCT	s288c	709026	709050
SF709196	CAGGATTCAAGGGCCCTTTCAAGGC	s288c	709196	709220
SF709243	GAGTAGACAATAATATATCTATCCT	s288c	709243	709267
SF709597	ATCATTATCGTTGAAAGTAGATGGT	s288c	709597	709621
SF709672	CAGTCGGCAAGGTCTTTATATTATC	s288c	709672	709696
SF709873	ACTTCATGGGCACTCAAGAGCAATT	s288c	709873	709897
SF709924	TCCGGATGTTTTAGCTACCTGTTCA	s288c	709924	709948
SF710086	TGATATATTTGTGTGGGATTTGAGA	s288c	710086	710110
SF710116	CTCCACTCCCCTCTGTTCTTTGAAA	s288c	710116	710140
SF710357	GCAGTTTATCTGATTAATCTATGCG	s288c	710357	710381
SF710448	GTGACCGAGTAATTGACTTTCTTTGGAGATCA	s288c	710448	710479
SF710474	AGATCAAGACATACGTGCGATGGGGATTACGA	s288c	710474	710505
SF710701	TTTACGAGAAAACTTTGTGACAACT	s288c	710701	710725
SF710815	TGAGACAAAAATCCAAAATTTAGGA	s288c	710815	710839
SF710982	TTAATTTCCCTCTCAACTATCCAAA	s288c	710982	711006
SF711160	TGAGAAGGTTAGCCTGGAGGACATC	s288c	711160	711184
SF711298	TTCGCAATCAGATATAGAGTCATAC	s288c	711298	711322
SF711514	AGAAGCAGGGGTAGAGAAGCATCCT	s288c	711514	711538
SF711745	ATTGAGAAATGATATAATAGTGAGA	s288c	711745	711769
SF711895	ATTAAGCGACCGCAAAGAACTAGCA	s288c	711895	711919
SF711942	CCACACCGGAAGGATTTGCTAGAAA	s288c	711942	711966
SF712078	GAATAACCATCCCATGGGGATAAAG	s288c	712078	712102
SF712108	CATAAAGGAAGCGATTGTCTACTTT	s288c	712108	712132
SF712459	TAAATTTACGGAGCCGGCCCAAAAG	s288c	712459	712483
SF712684	GGTCAAAATTCTAAAAGTTAGTACT	s288c	712684	712708
SF712804	CGAGTTTGGAGAAGAAAAATTCCTA	s288c	712804	712828
SF712843	TTACTGTGATTTAAGAGTGACAAGA	s288c	712843	712867
SF712995	AGCTTAACTATCACGTACATTTTCT	s288c	712995	713019
SF713060	CACAGGATATATGGCTTAATAAGTA	s288c	713060	713084
SF713094	CGATTTTTTAATCCAGTAGAGGCAT	s288c	713094	713118
SF713118	TGATAGAAGACGACAACGGA	s288c	713118	713137
SF713152	GAGGCATTTTTACAATGGCTCAGTA	s288c	713152	713176
SF713318	TACGAAAGTTGTTTGTTGGCTCAT	s288c	713318	713341
SF713491	TTATGATCTAGTCACCCCTGGTAAC	s288c	713491	713515
SF713597	CTAAAGGTGGTAAAAACTCTACCAT	s288c	713597	713621
SF713743	CAGTAATTTGTTACCATCTACAATA	s288c	713743	713767
SF713853	CCGGCCTCGGGTGCAGAGATATCCA	s288c	713853	713877
SF714477	AGGAGAGGTTTGTTAAGTAAAATTG	s288c	714477	714501
SF714574	AACGACACAACCAATGGCTTTTGCA	s288c	714574	714598
SF714700	AGAGTCGTTGATCAACTTAGATAGC	s288c	714700	714724
SF714781	GGGAGACCAAGATATAGGTGATTTG	s288c	714781	714805
SF714919	CTTGTGCTGTAGTCCTGTGGCAGCA	s288c	714919	714943
SF715012	TTCTCTTAATTTTGCAACCAACCCG	s288c	715012	715036
SF715335	AATTCGAGAAAGGCATACATACTTG	s288c	715335	715359
SF715612	GGTCAGGATCACTCAAGCTGTATGTAAATGT	s288c	715612	715642
SF715661	ACTATAATTAATTCTTAGCAGTTAA	s288c	715661	715685
SF715701	TAACTTGCTTACTTCCTGTGTAAAA	s288c	715701	715725
SF715921	CTTTGTGTATCTTACCTTCG	s288c	715921	715940
SF716006	TTCCTCTTCTTTCTTGAGTTCAACT	s288c	716006	716030
SF716104	AACAGAGGTCAGTGTTGCTTTTGGC	s288c	716104	716128
SF716173	TTTAAGAATGGACTCATGTCACCTG	s288c	716173	716197
SF716194	TAAACCGGGCCCGTATTCTC	s288c	716194	716213
SF716362	GAGTTTCCTTAGAGACATAG	s288c	716362	716381
SF716381	TATGTCGCCGGAATGTCTGAAGGGC	s288c	716381	716405
SF716461	TTTTTGAAACCACCTATGAGGATAT	s288c	716461	716485
SF716496	CTTGTCGTCCTCAAAGGGGACATAC	s288c	716496	716520
SF716627	TTTTATTGAACTATGTCACATCACT	s288c	716627	716651
SF716642	TCACATCACTGCAATCCAGTGAGAACACTGAG	s288c	716642	716673
SF717363	TGTGATTTAGTTGGCAGTGTATGTC	s288c	717363	717387
SF717826	GTACTTCAATGCGTTTATATGAATG	s288c	717826	717850
SF719366	TTTTTCAGTCATGTCAAGTTTAATC	s288c	719366	719390
SF719540	AATCTCTTCTTTCCTTGTTATTGGG	s288c	719540	719564
SF719681	CAGTAACGTCAGCAAATCTTTGAAG	s288c	719681	719705
SF719731	GAGCAGAATGAGATGGAGGCCTTAA	s288c	719731	719755
SF719949	AATATACCATGCTTTTCGCAGATGC	s288c	719949	719973
SF720047	GTCTATGAATAGAACCTCATTTTTA	s288c	720047	720071
SF720425	TTTTTTCACTGCTCAGACTATTCAA	s288c	720425	720449
SF720621	TATTACGATCTGGCCGGCTTATCAT	s288c	720621	720645
SF720749	CGTAAACCGACTGGGCAAACAAAAA	s288c	720749	720773
SF720973	AAAATCGTTTTATTTCAATTAATAA	s288c	720973	720997
SF721930	GCTGGGTTTGAGCTGCAGGACACGC	s288c	721930	721954
SF721995	GTTTTGAAGTGCTGCTACAACACGA	s288c	721995	722019
SF722045	GTTTTCTCTTGCCGGACTGCCCATG	s288c	722045	722069
SF722071	CCGCGTCGAAGCACGGTTATTCATG	s288c	722071	722095
SF722251	AAAAACAAACAAAAAGTAAGTCTCC	s288c	722251	722275
SF722334	AGTGAGGAGAAAACGTGCAGTTAAT	s288c	722334	722358
SF722393	TTTTCTCCCACAATCCTTATTTGTT	s288c	722393	722417
SF722446	AAAACAGATAAGGGGAATTTCTGGA	s288c	722446	722470
SF722571	ATTAAGGTTTGCCCCTTCTCCGAAG	s288c	722571	722595
SF722653	GATCGACACTGATTCCTTTTCTGGT	s288c	722653	722677
SF722758	GAGGTAAGCCATTATCATCGTTGC	s288c	722758	722781
SF722826	TGAATATTATGAAAAGTGTTCCTTT	s288c	722826	722850
SF723117	CGATAATGGACAGTGATAGAATCAT	s288c	723117	723141
SF723149	AACTATCTTGACCATCGCGCATAGA	s288c	723149	723173
SF723331	CACCTTCGGTTAGTTGGGCATCTAA	s288c	723331	723355
SF723833	TGAAACAATATTCGTTTCAACTTCC	s288c	723833	723857
SF724061	TCAATGCCGCATTGATAATAACATG	s288c	724061	724085
SF724535	TGCCAGTGCTGAACCAATACCAAGT	s288c	724535	724559
SF724557	GTTACTTGGCCATTTATTTTGCACT	s288c	724557	724581
SF724598	AGATCCATAGCGGCTATTAA	s288c	724598	724617
SF725081	AATAGAATCTGCGATGGATAACGCG	s288c	725081	725105
SF725231	AGTGTCAGCTCTCGCATAAACTGCT	s288c	725231	725255
SF725453	TTCTGTTGCTTATGTTTCACAAGTT	s288c	725453	725477
SF726278	ATTTAGCCATTGTGTTAAATCTTGT	s288c	726278	726302
SF726748	TCAACTCATTTTCCCAGTTTTTCTC	s288c	726748	726772
SF726989	ATGTGCCAGTATCCTGTTACTTGAA	s288c	726989	727013
SF727306	CCAACAGAACTAGTGCCATC	s288c	727306	727325
SF727612	TGTAGGTTGTAAACCAGCTTCCACA	s288c	727612	727636
SF727671	ATAGCAGCTGCTAACTTTTTTCATC	s288c	727671	727695
SF728377	CTAGGCTCACAGCATGAATTGTTCA	s288c	728377	728401
SF728904	AAGAACAGGTACCTATAACGAACGG	s288c	728904	728928
SF728941	ATGTTTTTATACTGGTATCGTTTGA	s288c	728941	728965
SF729016	GAACCAGGTGAAGTAAGAACATTCT	s288c	729016	729040
SF729252	ATTAAAGACAGGTAACATAAAGGAA	s288c	729252	729276
SF729384	ATTTGTCAAGCGTGTCAAAAAAAAC	s288c	729384	729408
SF729738	AAATAATGAGACTATGGCAAAAGTA	s288c	729738	729762
SF730063	CATAAGTGGATGATAGGACTAAAAT	s288c	730063	730087
SF730326	CTCTTCATAAAGGGTATGTACAGAT	s288c	730326	730350
SF730597	ATCCAAAACTCAATAGGTTTTCTCC	s288c	730597	730621
SF730690	TTGCATGCAAGTGTTCTCAATTTTG	s288c	730690	730714
SF730720	GAACCGCTCGAAAAAAATATTTCGG	s288c	730720	730744
SF731914	CGTGGGCTCAATTTATGTTCATACA	s288c	731914	731938
SF732258	AAAAATTTCTTCTGAAACTTCCGGT	s288c	732258	732282
SF732614	ATGAGTTGAAGAGCGAACAGACGCA	s288c	732614	732638
SF733517	CTTGGACTTTGGAAGGCTACCGCCC	s288c	733517	733541
SF735346	GATCATAGACCAATAGTCATTGAAA	s288c	735346	735370
SF735603	TCACACTTGAACGCTTGGAG	s288c	735603	735622
SF736646	GAAATCACCTGTCTGAAAGATTGTA	s288c	736646	736670
SF737994	CATTATTAGATTCACAAAGCCTGGG	s288c	737994	738018
SF738658	TTCGTTTTGTTTAAATTTTTCCGAG	s288c	738658	738682
SF739042	AACATTCAAAACGGGAGAGTCTAGC	s288c	739042	739066
SF739939	GGAGTCTAGTTGTTTATTATTTGAG	s288c	739939	739963
SF741160	GTCGTGGAGTAAGGGTCATTAAACT	s288c	741160	741184
SF741917	CTGCATCTTTATATATATATATCAT	s288c	741917	741941
SF742893	CTATTTTCGTTAGTGCTATTCACTG	s288c	742893	742917
SF743836	TTGTGCCTCTGTTTTGTTCTTGACC	s288c	743836	743860
SF743984	AGGATATATATGATAAACTATATTT	s288c	743984	744008
SF744424	GAGGAAGTACTTGAGGTAGATTTTG	s288c	744424	744448
SF744952	GTAGCTCCGACCTGGTCGGCAAGCA	s288c	744952	744976
SF744994	GGCATATACGATATGGTCGTACCTG	s288c	744994	745018
SF745752	GGAACAGTATGGGTTGTCTGAACCC	s288c	745752	745776
SF745984	ATTTTGACATAGACTTCATTACTTG	s288c	745984	746008
SF746542	AATATCACGATTTTGGCTGTATTAC	s288c	746542	746566
SF747021	CTGGATTGCTTGAATTTGAATTTGA	s288c	747021	747045
SF747452	GCAAGAAAGCACTCAACAGCAACGA	s288c	747452	747476
SF747632	TGATGCACTGAAATCGCAGCAGCAGCAGCAG	s288c	747632	747662
SF747660	CAGAATACAATAACTGCCACCAATA	s288c	747660	747684
SF748528	AAAAAAAAACTTTTTTTCCTTGTTT	s288c	748528	748552
SF749244	ACTTTGTGACTTAAGAACGGGAGAA	s288c	749244	749268
SF749825	AGCGAATTTTCTTTGGTGAA	s288c	749825	749844
SF750033	ATTTTCTGAAGCAGGAGAGATCTTC	s288c	750033	750057
SF750096	TAAGGTAGCCTGTAGTTGTTGTTGC	s288c	750096	750120
SF750715	TCAAACCAAGAGTTTGATGTATCCA	s288c	750715	750739
SF751098	CGGATTGGGATTCAGACCAAGATAT	s288c	751098	751122
SF752071	TTTATAAGATTCACTATCCAAACTT	s288c	752071	752095
SF753192	ATTGGAAAAACAGATTACTTAGACA	s288c	753192	753216
SF753343	ATTATTAAGAGAATAAATTCTTTCA	s288c	753343	753367
SF753844	CAAGCCTAGGACGGCTGTTTGTGGT	s288c	753844	753868
SF754032	TACGAACGACGGGGGTAACC	s288c	754032	754051
SF754057	CTTTGGAGTGGCCACAGCAACAGAA	s288c	754057	754081
SF754411	CGCCTTAGAGACGGTCTTCTTTGGT	s288c	754411	754435
SF754550	TGCGATGGCTCCGCTTGTTCGGTAG	s288c	754550	754574
SF755087	TGTGTCTTTGGTTGTAACAAATGTG	s288c	755087	755111
SF755446	TTAATATCGTCTTTGACGGA	s288c	755446	755465
SF755533	CGATGGAACAAAGATCGGTTCTAAT	s288c	755533	755557
SF759928	CCGGACGTTGAGTTACTAAGATCCA	s288c	759928	759952
SF760133	ATAACTTCTGCAAACAAATTGGGTG	s288c	760133	760157
SF760337	TTGATTTCGTTACAATGCCTGCCCC	s288c	760337	760361
SF761321	AAATCGACCACATTGTAGTGCCTCT	s288c	761321	761345
SF761361	AATGGTTACAAATTATAGAAATCCC	s288c	761361	761385
SF761909	TCGGTATGGAATTATGCCTC	s288c	761909	761928
SF762882	ATGGAACTGTGTTAGTAATGAAGAA	s288c	762882	762906
SF762989	AGCTTATGCGACACATACTCATGTT	s288c	762989	763013
SF763022	AAACATCTACTGTGTCCACAAAGTC	s288c	763022	763046
SF763069	CATAAGCAGTTGTTGCTGCTGCTTC	s288c	763069	763093
SF763195	AAAACCACACATTCATCGAG	s288c	763195	763214
SF763990	AAAAAATTCTACCTAATGAAATAAA	s288c	763990	764014
SF764673	AATTCTCCGCTGTCAGGGGTAATGAAAATGCA	s288c	764673	764704
SF764803	AGGGTTATTAATAGGTAATGTATTT	s288c	764803	764827
SF764830	AGGTCTGGAATCTGATATGATCAAG	s288c	764830	764854
SF765202	ACTGTGATATAGGGTTCTACGGCTT	s288c	765202	765226
SF765325	CATTAACTCAAAGGTTGATAGTGTA	s288c	765325	765349
SF765384	TGATCAAGAGCGTGAGAGAATACGA	s288c	765384	765408
SF765878	GCCGAATTCAAGTTACCAGAAAACT	s288c	765878	765902
SF766033	TGAAAACCTGCCAGATTTAATAAGC	s288c	766033	766057
SF766674	TGAGAATGAAAATTTGTTGACTGTA	s288c	766674	766698
SF766993	TCATCACTATTGCTGTTGATATTAT	s288c	766993	767017
SF767103	GCTATCTTGTTGTTGCTTTCTTTTC	s288c	767103	767127
SF767421	AGACTCACAATTTTTGAAAAAGGAA	s288c	767421	767445
SF768023	TTTCCCTTCCGATTTGTATATTGGA	s288c	768023	768047
SF768378	TACTCCGATATAGGTAGGAA	s288c	768378	768397
SF770269	CTTTCGAGTATAAAATTAAATCTTG	s288c	770269	770293
SF770295	TTTTCTTGTTTTCACTTAAGTACAC	s288c	770295	770319
SF770338	AAATAAAGCGTTCTAAAATGGCTGG	s288c	770338	770362
SF770717	TCCTGTTGTCAATCCTGAGCATTTG	s288c	770717	770741
SF770845	AATTTTTCAATCAAAGGCTTCAATG	s288c	770845	770869
SF771197	ATACGTCTGCGATGCCTACAAATTA	s288c	771197	771221
SF772684	TAACTTATTAACAACATTGCCTGAA	s288c	772684	772708
SF773514	GCGGTGAAGATAATTTGGCTTCTTCGGTTTAT	s288c	773514	773545
SF773560	AAAGGATAGAATACCTTCTATCGCA	s288c	773560	773584
SF773656	ACCACAGATCAATACCTCTCCAAAA	s288c	773656	773680
SF773689	AACGCGGCCCAACCACTTTCCTTTT	s288c	773689	773713
SF773743	ATCTCAATCTCATACTTTATCAACA	s288c	773743	773767
SF773837	AAACAAATGGGGAGCCTCCGTCTGT	s288c	773837	773861
SF773879	AATTCTACGGTGGAAGCTTCCAAGG	s288c	773879	773903
SF774065	GCAAATGACTTAGTAAAAGAAGTGG	s288c	774065	774089
SF774274	GAAATGGCAAGCATCTTATTCTCAA	s288c	774274	774298
SF774522	CAAAACTTTGGCGGCCGTTAGAGAT	s288c	774522	774546
SF774716	ATCTCTAGCAGAATAATTTGTATTG	s288c	774716	774740
SF774835	ACTGAAAGATGATGGTGAAGAACTG	s288c	774835	774859
SF775273	CACCTATGCGCATCTAGAATCGCAT	s288c	775273	775297
SF775504	AAGCCATAGTAATAACATACCAGCT	s288c	775504	775528
SF775540	CGGGAATAACACCACCGATATACAG	s288c	775540	775564
SF775657	ACCAATTAATCCTGTTACTCCTGTG	s288c	775657	775681
SF775741	TTTCTTCTTGACAGAATCGATCAAG	s288c	775741	775765
SF775927	AAAGTGAAGCCAGGGTTGCAAATAC	s288c	775927	775951
SF775978	TATACATACACGTTCTCAGGGAAAA	s288c	775978	776002
SF776072	GCATCTCTAGGGGAAAAAAGGAAAC	s288c	776072	776096
SF776245	ACTTCGTCCAGCCTTGCTAAGAATG	s288c	776245	776269
SF776270	ATACAGACGGAACTATAAGTATACC	s288c	776270	776294
SF776615	CCCCGTTAGGACCTGCAGAT	s288c	776615	776634
SF776665	ATGAAACACATTGCCTCAAACTTTT	s288c	776665	776689
SF776701	CTTGGTATTCCTAGAAAACTGAAAA	s288c	776701	776725
SF776893	GGTGCATCAGGTAGTGAATCTGTTG	s288c	776893	776917
SF777015	TATTCAAATGCTTTCTATCGGGGCT	s288c	777015	777039
SF777375	TTCTGCATTTAGCATTGTAGTAAAT	s288c	777375	777399
SF777510	AAATGACATTCACGAAGGAGTCGGT	s288c	777510	777534
SF777624	AAGCAAAAAAGGAATTTCAGGCCCA	s288c	777624	777648
SF778109	GACATGGCGTATAGTGTTCTTGAAC	s288c	778109	778133
SF778285	ATATAATAGACGTACTAGCACTAGA	s288c	778285	778309
SF778401	TAAATCGCCATTCCAACCATATCTA	s288c	778401	778425
SF778449	TTCATTATTTGTTATATTTATGGGA	s288c	778449	778473
SF778691	CGAAGAAGTTGGTTACCTGGCTGATTTA	s288c	778691	778718
SF778826	ATATTATTATTAATACTAAATATTG	s288c	778826	778850
SF778855	TGCTTTACGCACTAGATTGTGCGGGTA	s288c	778855	778881
SF778978	GTTCTAAGAAAATTTAGAACTTATA	s288c	778978	779002
SF779147	AAGAAAACGCAAACAATGTAATACT	s288c	779147	779171
SF779421	CGTCATCCAAATTTCAATCACAGAA	s288c	779421	779445
SF779952	TTTATCCCACGAACCAATCTCCCAG	s288c	779952	779976
SF780003	AAGTTTTGCATTGCAAGCAGGTGTC	s288c	780003	780027
SF780398	ATATCTAATTTTGTTTTCATATCTG	s288c	780398	780422
SF780604	AAACTCCTCCGGTACCAACCCTGTT	s288c	780604	780628
SF780925	ATAACCTATTGTGGTTGTTTCTGTA	s288c	780925	780949
SF780975	CCTGCACTGCCTCCACCTCT	s288c	780975	780994
SF781089	TCGTTGCCATCGTAGATTCAATAAA	s288c	781089	781113
SF781407	AGGGCTACAAGACCATGACCACATC	s288c	781407	781431
SF781554	AGGAAAATCTTAGAGCAAACTGTGC	s288c	781554	781578
SF781582	AGAAGATAGGAGCAACGATAAATCT	s288c	781582	781606
SF781610	GAGGAGGCAGTAATGAACGAAGAGA	s288c	781610	781634
SF781765	ACAATTAAAGGGAGGAAATTCGTCT	s288c	781765	781789
SF781959	CGATACATAAATAGTACGTTTATAT	s288c	781959	781983
SF782111	TTCTGACTTGAGAGAACCTGCTGCT	s288c	782111	782135
SF782396	TTTAATTTCGGGAATTGATATACCA	s288c	782396	782420
SF782849	AAAGTTCAATAATTTAATGAAGTCT	s288c	782849	782873
SF783149	TACGACACTCAGCAGATCGGTAGTA	s288c	783149	783173
SF783271	GTTTCAAATCAATCCAGTCAGGATC	s288c	783271	783295
SF784045	TTAAATAATGTCACATCTGTTGATT	s288c	784045	784069
SF784283	TACAAAGCAATGTCTTACTAGTTTC	s288c	784283	784307
SF784523	TGATATTTTGATCCAGGAGGATGGA	s288c	784523	784547
SF784871	GAGCGTCATTCATCCTTTGCAGAAT	s288c	784871	784895
SF785144	ATCTCCAGGTCTTGGCGCCC	s288c	785144	785163
SF785429	TCAAGAACCTATTCTCGGTCATGTC	s288c	785429	785453
SF785651	CGATAAAATCTTCGCTTGGGATTGG	s288c	785651	785675
SF785698	CCTTCGATTATAATAGTTTGATTAA	s288c	785698	785722
SF785867	AATTCTGGAAATGTCCGAAAAACAA	s288c	785867	785891
SF785910	AAGCAAATTATAACTTTTCCATATA	s288c	785910	785934
SF786014	TTTTGCCAAATTCATTGAATATAAC	s288c	786014	786038
SF786114	GGGGATTCTAACTTGGTGACCAAGA	s288c	786114	786138
SF786493	TGATGGCTCATTACAAATTATAGTG	s288c	786493	786517
SF786645	TCAGAATCATTAACGCTTCT	s288c	786645	786664
SF786925	CAACCCAAGAAATTCTCATACCATC	s288c	786925	786949
SF787240	CCAGTTCTCCAGTTGATAAAAGTTA	s288c	787240	787264
SF787509	CTCCAGTAGAATCCTTCAATGATGA	s288c	787509	787533
SF787593	TGAATTCCTCGCCCTTTAAC	s288c	787593	787612
SF787635	CCTTCAAGATCAAGCTTTTTTGGTA	s288c	787635	787659
SF788233	GTTTTCTAAGTTCAACAATTTTGAA	s288c	788233	788257
SF788514	AAAACTTATTCAATTCAATAAATTT	s288c	788514	788538
SF788578	CATTAGCGGTTTCAGTTTGAAAGTT	s288c	788578	788602
SF788875	GGCTTTGACGTTGAATTGTTTACTG	s288c	788875	788899
SF789378	AGATTCAGCATTCATGCCTAAGCTA	s288c	789378	789402
SF790163	CACGCAAATTTGACACGCTTTTTGA	s288c	790163	790187
SF790202	CGATTTTTTACTGAAGGATCATGAA	s288c	790202	790226
SF790309	AACTACATAAGTCAAAAATGGCCAT	s288c	790309	790333
SF790475	AAATTTGGAGACACAAGTGGATATG	s288c	790475	790499
SF790943	TGCAGAGTCTAATATTCTTAATAAA	s288c	790943	790967
SF791468	TGATTCTACAGAATTAGAAGTAAAC	s288c	791468	791492
SF791855	GTAGCTATTTTACTGGTGCAGCGTG	s288c	791855	791879
SF792156	ATATGAAAAGAAGAAAAAAATGTGA	s288c	792156	792180
SF792320	TATTTCATGGAACTGGTAAAGAATT	s288c	792320	792344
SF792525	AACAGTTTAGCACCTAACATAGACA	s288c	792525	792549
SF792625	GGAATCGTCGCCACAACTTGTTCCC	s288c	792625	792649
SF793075	TATTATTTCATGCTCAATATTCTCG	s288c	793075	793099
SF793240	CTCATCCTCATCTTCCGATGCTAGC	s288c	793240	793264
SF793389	ATGCCTATGAAAGTTGAGCATAATA	s288c	793389	793413
SF793540	AGGGTCTACTCTTTTCGCGGACCAT	s288c	793540	793564
SF793712	GCCAATGGTCCCATTTCTAGTAATA	s288c	793712	793736
SF793805	CAAGCTCTAGTATATTTTCCAAACC	s288c	793805	793829
SF793989	GATACTATACTCTTTTTCCTTCTTT	s288c	793989	794013
SF794043	CGTGTTTACAAGTGGTTACAAATTC	s288c	794043	794067
SF794806	CTCCTGCTGAATTTGCAGTAATGTT	s288c	794806	794830
SF795124	AACAATCTTGGGACTCCCGTACAAA	s288c	795124	795148
SF795523	CTGATGGCGCTCCTCCATAGCGAGT	s288c	795523	795547
SF795869	GGCGCACGTAGTCACTTGCGAACAA	s288c	795869	795893
SF795965	CATTTTGGTCCTCATTCATGGGCAT	s288c	795965	795989
SF796086	GCCACTAAATCAGGATTAATATGAGTAAAAGT	s288c	796086	796117
SF796161	TTTTAATCTGCTGGACCATTCAACA	s288c	796161	796185
SF802110	AATAGCATTCTGTGGTTTCACAGAC	s288c	802110	802134
SF802539	TGATAAAAACTAAACGTTCACCTTC	s288c	802539	802563
SF802606	GACATCAAAAAACTGTAAGAGCTTC	s288c	802606	802630
SF802810	TGTTAAATCCTCCTTTTTTAGGCTT	s288c	802810	802834
SF802861	GTGCGTGTAATATAATCATTTCTAG	s288c	802861	802885
SF802891	ATACACACATAGTGTTGGAATAAAA	s288c	802891	802915
SF805644	ATCTCAAAATTCCCAATATTCACAT	s288c	805644	805668
SF805721	GCTGAATTGCAAGATTAGTGAGAGG	s288c	805721	805745
SF805784	AAAGGCTATAATATTAGGTGAAACA	s288c	805784	805808
SF805816	CTAGAAGTTTTTTTCTTTCATGTTA	s288c	805816	805840
SF806034	TTACAATTTAGGCCGCGCCT	s288c	806034	806053
SF806109	TAATATTTAGCTGGGGTTGG	s288c	806109	806128
SF806130	TAACAAGTGAGCAAGGGAAA	s288c	806130	806149
SF806160	TTTAAGAAGAACAATAAAATAGCAA	s288c	806160	806184
SF806219	GTAGCATAAAACGAGACTTGTTTAA	s288c	806219	806243
SF806280	TCAGCCGCTCGAGCAGTTAT	s288c	806280	806299
SF806393	ATTGAGAACTGCTCAGGGGCGAATA	s288c	806393	806417
SF806496	CCGGCAGGAACTATCTTTTATTCTCATACATA	s288c	806496	806527
SF806570	GGCAATTGTCCATATCCCACACAAA	s288c	806570	806594
SF806738	TCCCCATTATGGACAAGTGCACGTT	s288c	806738	806762
SF807107	AGCAAATACCGAACAGGAGGGCGAA	s288c	807107	807131
SF807208	CTTTGAATCAGCTGGAGGAATCGTC	s288c	807208	807232
SF807515	CACGGAACTAAAATATGGTGCGTTT	s288c	807515	807539
SF807903	TTATTTTTTACTAAGACGACGCGTC	s288c	807903	807927
SF808315	AGCAACAATGTCGGATTCAAACCAA	s288c	808315	808339
SF808507	GTACAATCCCGACGCCGGTTACCAG	s288c	808507	808531
SF808635	ACTACAATAACAATTTGCAAGGATA	s288c	808635	808659
SF808794	CCAAGAAGGTTGGCACAAAACCTGC	s288c	808794	808818
SF808928	GAAGAAAAGACGGAGGAAAA	s288c	808928	808947
SF808984	TGAATCAACACATAATACCA	s288c	808984	809003
SF809645	AGCCGGATACTGGCATAAATACAAC	s288c	809645	809669
SF809854	CGGTCATATCAAAAAGGGTCAATCC	s288c	809854	809878
SF810429	GCATTTTCTTCTATATTAAAAAACA	s288c	810429	810453
SF810554	TCAATATATCTAGAATTTCATAAAA	s288c	810554	810578
SF810688	TTGTTTTTTTGTCCTTTGGTCCTTC	s288c	810688	810712
SF811021	ATCTTTATAAACAAATTGTATGGTC	s288c	811021	811045
SF811683	TAATGGAAATTGTTTAACTGATTAC	s288c	811683	811707
SF811980	CTGGAACACTCTCTTCCTTC	s288c	811980	811999
SF812466	TTCGTCAAGAACTTCGTGAA	s288c	812466	812485
SF812566	TGATAACGAAAAAGAAAAATGGAAG	s288c	812566	812590
SF812655	AAAACGGTACCCTACCACCA	s288c	812655	812674
SF812926	GCAGCATGGGCTTGCTTTGCCCATA	s288c	812926	812950
SF813554	CTTCCTCGAATTGGGATGCTCTTCG	s288c	813554	813578
SF813746	ATCAAACATAAACGGTCTAAGACTG	s288c	813746	813770
SF813797	TATATCAATAGCGCCTTGTTCTCCT	s288c	813797	813821
SF814100	GCTCCACAAATTACCCCGAGAGACT	s288c	814100	814124
SF814264	TTCTTAGCGGAACTCATTAAAGAGC	s288c	814264	814288
SF814573	CATTGAGCATTCCAATATCACGCTC	s288c	814573	814597
SF815481	ACTAGGCCCTTTATACACAGATGTT	s288c	815481	815505
SF815523	CGACAAAAATTCTGCCTATAAAAAA	s288c	815523	815547
SF815618	CTTTGGAATCGGGCAGTATATCGTG	s288c	815618	815642
SF815707	CAATCTTCTAAAATAATACGGGATG	s288c	815707	815731
SF815839	ACACCTGACAATGACATTGA	s288c	815839	815858
SF815866	GCATCTTTCCAAGCAAAACTGGCAG	s288c	815866	815890
SF816384	CCTTCTGGATAAAAGGCAAAGGTGG	s288c	816384	816408
SF816477	ATCTTCTTCTTGGTCCATGTCCTTG	s288c	816477	816501
SF816545	TGGAACTAAATTAAAATATACGAAC	s288c	816545	816569
SF816605	ACTAACAATTTGGATAACTATCCAT	s288c	816605	816629
SF817112	TATATCATCAGTGACAGGTGCCATT	s288c	817112	817136
SF817553	TAAGTAAATAAAGAATAAATAAACT	s288c	817553	817577
SF817609	ATTGTGCATCCGTGTTCTTGATGAT	s288c	817609	817633
SF818088	TAGGGGCACTCCCAATGATGCCTAC	s288c	818088	818112
SF818777	CTCGCGGATTTTTAATTATAGTCAG	s288c	818777	818801
SF819207	GTACTACGTAGGTCATCACTGTTAT	s288c	819207	819231
SF819527	GGACATACACGACTGAATTCTAAAT	s288c	819527	819551
SF819570	AGAAAGATTGTAGTCATACGAAAAA	s288c	819570	819594
SF819725	CTACAGGTAAATACCTTTATTGCCT	s288c	819725	819749
SF819757	CCAAAATTTCGTTAAGTCTTGGTAT	s288c	819757	819781
SF819984	AGCTAACTTTGTATGATTCGAAACG	s288c	819984	820008
SF820022	TTTTACTTTGTATGATTTCAGTGAA	s288c	820022	820046
SF820458	GGATCTCTAAATTAAATGCGTTAAA	s288c	820458	820482
SF820996	AATATCTATTCCTTTTGCCCGAACA	s288c	820996	821020
SF821627	CGCTAGCGCAGAGTGTTCTATCAAC	s288c	821627	821651
SF822182	ATGACAGCAACTTACATCGGGAATCATACATC	s288c	822182	822213
SF822211	ATCATGGAACCGGTGAATTTTTTAA	s288c	822211	822235
SF822335	ACATACGTAACGGCCCTTTT	s288c	822335	822354
SF822558	AAAGCTTCCCACTAAGAGAATACAA	s288c	822558	822582
SF822705	AGAGAATATTGATCTATTAAAGAAC	s288c	822705	822729
SF823184	GTACGATCTTGATATTAGAAGAGTA	s288c	823184	823208
SF823220	CCAAAGAACAAATTATAACCGTTGA	s288c	823220	823244
SF825290	TTCTGAAGAGAATCATGCAATCCTA	s288c	825290	825314
SF826019	GTTTGGGTTGATATTGTTAATAATA	s288c	826019	826043
SF826448	AGCAAACCGTGTCATTCCCT	s288c	826448	826467
SF826849	TACCCAGTCTGTCTGAAATT	s288c	826849	826868
SF826969	TATCAGGAAGCAAATCATCAGTTGG	s288c	826969	826993
SF827428	GAGATCGCTGAAATCAACTCGCGGG	s288c	827428	827452
SF827521	GAAAACAGTACCGCTTCTACTAATC	s288c	827521	827545
SF827567	AGCTCTAGGAAGTATGGTATATCGT	s288c	827567	827591
SF827869	AAATAATGGACGAATATTCA	s288c	827869	827888
SF828278	AAACTGTCTAGGAACCCTCGAGACA	s288c	828278	828302
SF828481	TTTTAACGAAAATTCAACCAGAAAT	s288c	828481	828505
SF829438	CTTTTTATTATTCCATAGCAATATA	s288c	829438	829462
SF830107	GGGAAATGACCCTAATGGGTTTGAT	s288c	830107	830131
SF830260	TGATTTAGATATATAACTAAATAAC	s288c	830260	830284
SF830605	CTTAGCAGAACTAACTCTAAATTTA	s288c	830605	830629
SF830740	AAGAGTCCATAGATTTTTTCAATTG	s288c	830740	830764
SF831267	TCGTTAAATAAAGATTCCAA	s288c	831267	831286
SF831584	TCAAGTATTGAGCTCTTCAA	s288c	831584	831603
SF831783	AGACACGCTATAGAAACTATTTTGG	s288c	831783	831807
SF831863	GCTATAAATCCTTATTTTTTTGAGA	s288c	831863	831887
SF832039	CTACTTTCTCACTAAAGGTTTTGGTCGGAACA	s288c	832039	832070
SF832341	TTGAGCTCTCGGCGGAGCAC	s288c	832341	832360
SF832583	CTTGCCAAATGTAACAAGATCTATA	s288c	832583	832607
SF832686	TTGAAGATTTACGCAGTATCACGTA	s288c	832686	832710
SF832830	TAACCTAGTTTTTTTCAGGTGATTA	s288c	832830	832854
SF833047	AAATTATTGGAATTTATACCAGTAT	s288c	833047	833071
SF833159	GTTCTTTGGGGAGAGATCCAGACAT	s288c	833159	833183
SF833445	CTGTTGTGTATGTTGTGGAATTGGT	s288c	833445	833469
SF833686	CTATCAACAACAAAAAGAATCTATC	s288c	833686	833710
SF833758	TGGTTTGAAGAGGTCGATCTTTTAG	s288c	833758	833782
SF833820	TGGAAATTTCTGGTTGAACGGCTTT	s288c	833820	833844
SF833878	ATTCGAAGGAAACAAGGGGTAGGTT	s288c	833878	833902
SF834306	ACTAGAATAGGATTGTGAACGGGAA	s288c	834306	834330
SF834778	TGGTTTGAGCCGGTGAATTT	s288c	834778	834797
SF834885	AATGATTTTTAAATTAAGCAGTTCT	s288c	834885	834909
SF835077	TACATTCAGATCAAACTTGTTTTCC	s288c	835077	835101
SF835305	GTTAAGCTTCTTTAGCGAAGGGTAC	s288c	835305	835329
SF835962	GCAACCGCACACCTCAGCTCAAAGT	s288c	835962	835986
SF836014	GCTGTCTGACTCGGTCGTTTGCAAA	s288c	836014	836038
SF836136	CATTTTGGGGACCCTGGGAG	s288c	836136	836155
SF836344	TGTGTGGAAAAGGTAAAGGT	s288c	836344	836363
SF836422	CCTTCGGATTCAACAATTGCAATGA	s288c	836422	836446
SF836544	GCTAAAGATGCTTGTGGATGGTGCT	s288c	836544	836568
SF836853	TGATAGAGAGTTCCTTCTGCAAGTG	s288c	836853	836877
SF837018	GCACTTGTCTCCTAAAGATACCACT	s288c	837018	837042
SF837261	AAACGAAGTTTGTGGCATGGATCCA	s288c	837261	837285
SF837513	ATACGTTACAGAGAACACTGACCCC	s288c	837513	837537
SF837624	GGCAAACGTTCTCAAGGACAAAAAC	s288c	837624	837648
SF837939	GGATTCCTACCGCGTACTAAGAAAT	s288c	837939	837963
SF838106	TAGTAATAGTAGTCAGATACAAAAA	s288c	838106	838130
SF838328	CATGATAACTTATAATAGTCATTGC	s288c	838328	838352
SF838635	TCATTCCTTGATTAAACAAGACAGA	s288c	838635	838659
SF838731	TGACTTGAAAAGCGACAAGTATTCT	s288c	838731	838755
SF838821	CTCCATCACGGGTAAATCTGATAAA	s288c	838821	838845
SF839006	CTGTCTTAACGATCAATTCTATCCC	s288c	839006	839030
SF839046	GATGATCTCAGCAGGCCCACCCTTA	s288c	839046	839070
SF839328	ATTAGCCACGAAAAAATATGATATA	s288c	839328	839352
SF839679	AACAAGATCTAGGTTTTTGGATATA	s288c	839679	839703
SF839752	ATTGTTCTTTACTTGACATCAACGA	s288c	839752	839776
SF839854	TATGTTTATAAGCTAAGAGAGTTCA	s288c	839854	839878
SF840216	TGTAGTTGGTGGCGGTAACTACCTA	s288c	840216	840240
SF840351	TCGCCTTGGCGCAAGTAATAGCAGC	s288c	840351	840375
SF840535	TTTTGGTTTAGTGATTTGCGTAATA	s288c	840535	840559
SF840582	TGTAACAGTGAAGAAAGCCTAAAGC	s288c	840582	840606
SF840683	ATTAACAACAATTTCCTTACGATTG	s288c	840683	840707
SF841060	CATCAATGAACAAAACACCTGGAAT	s288c	841060	841084
SF841718	TAAGACAGCATTGGCTCTCGCCATT	s288c	841718	841742
SF841976	TTCACTGATAGCGACCATATTTACT	s288c	841976	842000
SF842014	GTTCAAAATATTCAGGCCCAGAACT	s288c	842014	842038
SF842052	TACGTACTCTTAAATGAATCCATCTCTTCTTC	s288c	842052	842083
SF842312	ATAATACTAAGCAGAACCACAAAAT	s288c	842312	842336
SF842358	TTCCGCCGTACTTGGTGGGGTGATC	s288c	842358	842382
SF842451	AAAAAGTGTCCGTAACAGGAAACCT	s288c	842451	842475
SF842562	TCATATGGACCGCGACGCCGGTTTT	s288c	842562	842586
SF842697	TGTGAACGGCGGCTCTGGGAAAGAT	s288c	842697	842721
SF843111	AGTTAGAAAAATGGCAGGCTTAAGA	s288c	843111	843135
SF843526	CATACAAAATGGTAACTTAAACAAT	s288c	843526	843550
SF843574	ATATACCTCCACCACCTGCATTGGT	s288c	843574	843598
SF843594	TGAACTAGGCCTTGTCCCTGATATA	s288c	843594	843618
SF843633	GAATATTTTCAGTGTTTCCTCTGCG	s288c	843633	843657
SF843818	GATCTGTGTTTGGCATTGTTTGCCC	s288c	843818	843842
SF843852	TGCCAACAAAGTCTCGCAATCGAAC	s288c	843852	843876
SF844035	GCCCACGTTATTGTTGTTGTTAGCTTTGGAGG	s288c	844035	844066
SF844039	ACGTTATTGTTGTTGTTAGCTTTGG	s288c	844039	844063
SF844164	GGATACTCCTGTCCCACTGCTTGTA	s288c	844164	844188
SF844659	GGTACCAAACTGGGGCATTCCAAAT	s288c	844659	844683
SF845115	AGGTTTCATGTCTTGTCCTCTCGCGAATACT	s288c	845115	845145
SF845377	TTTCGCAGAGCGGCACTTTAACTAG	s288c	845377	845401
SF845553	TTCAGAATGAAGTTTTCGTAATATG	s288c	845553	845577
SF845599	CTAAGACACCCTGACTTTTCAAGTA	s288c	845599	845623
SF845725	GGTCGTAAATAAGCATTGACGAATA	s288c	845725	845749
SF845804	AAAAAATTTTTGTTTAATATTTATA	s288c	845804	845828
SF845945	CTTTTCTAATATATGTTGCTGTTTC	s288c	845945	845969
SF846123	CGTAGGACTTGTTATTTCCATCTCT	s288c	846123	846147
SF846463	TGCATCTTCCAACTCTCTAACAAAT	s288c	846463	846487
SF846901	AATGACGACAGACTGATCAATTCTT	s288c	846901	846925
SF846982	ATTCATGATATTGTTTGCCAACTTT	s288c	846982	847006
SF847039	CAAAGTCTTGATATTATCGGCTGAT	s288c	847039	847063
SF847381	TGGTGCGACAATAACAGCTTTTACC	s288c	847381	847405
SF847506	CATGGTCTTCACTGGATAATATTGGT	s288c	847506	847531
SF847666	GACGTGAATTAGTTTGGAAAAAGTG	s288c	847666	847690
SF847782	TGTTTCTCTGATTCCTACCAAAATT	s288c	847782	847806
SF847952	CCTAACGTGCAACTCTGGTATTTTC	s288c	847952	847976
SF848122	AATTTGCTTTTTTGAAATAAAACAG	s288c	848122	848146
SF848926	TAATGATGTCTCCCTGGACTTCTTC	s288c	848926	848950
SF848963	CCTAAGTTTTCTCCCGAGGAAAGGA	s288c	848963	848987
SF849464	GACGCAGATATGACCAAGCTTGGGA	s288c	849464	849488
SF849541	GGCTTCTAATATCATATCTTCGTCA	s288c	849541	849565
SF849721	GGATGATTCCCAACTAATAAAAGTT	s288c	849721	849745
SF849782	TCTCCTACTCAATTGAAAAAAATTC	s288c	849782	849806
SF849835	GGAAATTATATTGTTCGAGGATATG	s288c	849835	849859
SF850150	TGTCCCCATAGTAAAAAGAAATAAA	s288c	850150	850174
SF850438	ACCAATGTGCTGTTATTTTG	s288c	850438	850457
SF851057	GTGCCATGTATTCTCCCCATCCCCA	s288c	851057	851081
SF851194	CGCAAAGGATTAAAAAAATCCAGAA	s288c	851194	851218
SF852302	ATGTAACTGCAAGTGGAATGATATA	s288c	852302	852326
SF853434	CAGTGAATGGTAACGTGAATTGGGA	s288c	853434	853458
SF855165	CATCACCAAATTTGTGGGATCAGAT	s288c	855165	855189
SF855308	CATCATTTTGGCGTATTTTAACCCC	s288c	855308	855332
SF855695	CCGGTGGAGATACGGCTTCTACAGG	s288c	855695	855719
SF855878	ACAAATCTAAGCCTGGTGGT	s288c	855878	855897
SF856301	TAGGCAAAATAACCATGACAGATGC	s288c	856301	856325
SF856352	AGGGAACAGTTTCAGTATTGAAGGA	s288c	856352	856376
SF856682	ACGAAGGCAGAGACGCGGACGACGT	s288c	856682	856706
SF857606	CAAGTTATGTTCCGAATGAATACGG	s288c	857606	857630
SF858358	CGAGGTTCCATTGGCCGAGTATTAG	s288c	858358	858382
SF858938	GGCTGTCAGAACAGGTTTAAGCTGC	s288c	858938	858962
SF860697	TATCTTGGTACCTTGGCAGGTTTCA	s288c	860697	860721
SF860750	GTGCGGTATCTTTGTGGAGGCAATT	s288c	860750	860774
SF861243	TCTCATGCAGAGAATCATAGCCATG	s288c	861243	861267
SF861704	CGAAGAGGTTGATAAAGCAA	s288c	861704	861723
SF862566	TTCACCGCAAGAATGTCTCCAACAT	s288c	862566	862590
SF863830	CGATGTCTTCATACTATTTTTAACG	s288c	863830	863854
SF865277	TGCTTTTGATTTCGAAGTAGTATTA	s288c	865277	865301
SF866132	AAAAAACCCAGTAGAAGGTCTTGAC	s288c	866132	866156
SF866422	ACGATATGTTGATTTTTGATTCGTT	s288c	866422	866446
SF866709	GGCGAATTGGTAGTCTTACCGTTGT	s288c	866709	866733
SF866935	AGTAAGGGAAAACATCCTCGTTGGT	s288c	866935	866959
SF866984	ACCGGAAATTTGTGGGTCTGTAGCC	s288c	866984	867008
SF867532	GTCCATGCAAATGGTTTGAGTGCGG	s288c	867532	867556
SF867665	TTTCCGCCTGGCATTGGTGA	s288c	867665	867684
SF867686	CGTCCGCCGTGCTTCAAGGCGCCTT	s288c	867686	867710
SF867813	CGTGTGCAACCAATGGACTTTAAAAACTGCGC	s288c	867813	867844
SF868013	TGGGACAGAGAGGAAAGATAGAGGT	s288c	868013	868037
SF868334	GACATCAAGACCGTTCGGTGCCGAA	s288c	868334	868358
SF868562	TTGATCCTTTGCATGACAACAGCAATAATA	s288c	868562	868591
SF868803	ACTAAACAAGCGCGTTTCGAGGCGA	s288c	868803	868827
SF868904	CCAATATTCCCTTTCACGCT	s288c	868904	868923
SF884758	CAGAGTTCTTTCCATGGTTGCCTAG	s288c	884758	884782
SF887030	AATAATAATCTCAGATTTTTTTTTT	s288c	887030	887054
SF889108	TTGTTTTTCTTGTCCAAATGCAGAA	s288c	889108	889132
SF890618	ACAATTACAATATCAATTACACCAG	s288c	890618	890642
SF892648	ATGTGGGAGAATGAACATATCTGTA	s288c	892648	892672
SF892750	AAGAACTGCAGGCATTTTGAAAGTT	s288c	892750	892774
SF893025	AGGTGATTGTGAAGTTAATCAGCGT	s288c	893025	893049
SF893142	AACTTCAGGAACGTTAATGCTACCC	s288c	893142	893166
SF893471	CCAGCACCAACAAAGTCCCCCAAAA	s288c	893471	893495
SF893739	TTGGTCTGCCCCTTTCAACT	s288c	893739	893758
SF894438	TGTGAACTAAATAAAAGTGATATTT	s288c	894438	894462
SF895029	ACTATGGCTAACGTAGAAAAACCAA	s288c	895029	895053
SF901094	TAATTCCACGTATACTGACA	s288c	901094	901113
SF903910	TGCAAGTAGAACACTTGGGAATCCA	s288c	903910	903934
SF907253	GTAGAAGCAGAGGCTTCCGC	s288c	907253	907272
SF909432	ATGACTGGAAAATGAGTAGTTAGGC	s288c	909432	909456
SF910662	CATCGAGATTTGTTTGTCAAAATAA	s288c	910662	910686
SF911910	GTTTTCTTCTTCGGACTAATCTGTC	s288c	911910	911934
SF912446	TGACCAGCTCACGTCAGCTGGCAAT	s288c	912446	912470
SF912481	TCAGTAATAAGCGCGATGTA	s288c	912481	912500
SF912560	TCACCGACAATACCACAGTCCTTCG	s288c	912560	912584
SF913186	TTGGCCATAAAGCTTGCGAAATATT	s288c	913186	913210
SF913581	CTTGAATTGTCATAGAATAGTAGGA	s288c	913581	913605
SF913689	ACTTGAGAGAGGATCAAGGA	s288c	913689	913708
SF913721	AGCTGACGATCCAGTCAGCGACATC	s288c	913721	913745
SF913818	ATACGTGCGTATTCTATTGTTCATT	s288c	913818	913842
SF913848	ACCAATTTTTTTTTTATTTTTATAT	s288c	913848	913872
SF913888	GAGTTTTTACAGGAAGTTAATCACA	s288c	913888	913912
SF913958	TAATTCGTATTGCAGTTGCTAACTA	s288c	913958	913982
SF914050	ATCATGTGGAAACTTTTCTGAGTCA	s288c	914050	914074
SF914790	TCAGATTTATTAAAGACGTTTCTCT	s288c	914790	914814
SF914889	CAAGATAACCAACCAAGGTA	s288c	914889	914908
SF916127	TAGGTTCATTGGGCACTGTTGCTTA	s288c	916127	916151
SF916240	ACGATTGCGCGATCCTGTCACGGAG	s288c	916240	916264
SF917134	AAGCTAGGTAAGGATTAATGACCTT	s288c	917134	917158
SF917449	ATAAGCGCTTTTCAGGTTTTATAAT	s288c	917449	917473
SF917818	CACCACTGAAAAAAAATAACTATAA	s288c	917818	917842
SF918488	AAAATTAGATGAGAATAGTGCAAAT	s288c	918488	918512
SF918591	TCTCCAAAAAAAGTCGCCATTGATC	s288c	918591	918615
SF920613	TTTGCTAACAACCTTAAATCAGCAA	s288c	920613	920637
SF922159	TTCCCCGTATTTCCAACTCGTTACT	s288c	922159	922183
SF924604	GAAAAAAATATTGGGCGATATGTTA	s288c	924604	924628
SF925696	TGATGCAGACGACCCCTTCAGCAAA	s288c	925696	925720
SF926722	CCGTTCTTGCTTCTTGGCCAACTGA	s288c	926722	926746
SF926836	ATCTGCTTTACCCTGCGGTTGTTGCTGCTGCT	s288c	926836	926867
SF926854	TTGTTGCTGCTGCTTTTGATCTTCT	s288c	926854	926878
SF926972	AGCAGTGGAGTTTGATATAGTGGTGGTA	s288c	926972	926999
SF927613	AGCAGCAGCAGCCGCTGCTGCCAAC	s288c	927613	927637
SF928099	GCATGCTAACGTAAAAAAACACATT	s288c	928099	928123
SF928264	CAAATACGGTGCTTTGACCTTCTTG	s288c	928264	928288
SF928623	CCTCGCAACAGAAACATACC	s288c	928623	928642
SF928737	CTAAGCAAGCTTCTGACATCTTAAT	s288c	928737	928761
SF928966	GTTAGACTCTTCCACAAATCCGCTC	s288c	928966	928990
SF929459	AAAAGCACTCAAGCGTTGTTTTTTT	s288c	929459	929483
SF929625	GTTCCAATGGAACATCAGCGGCCAACTTAG	s288c	929625	929654
SF929842	CTACCATTCCTACAAGCATGAAATT	s288c	929842	929866
SF930041	AAAGCTTCATCGATATGAGGCTTAATAAAGCC	s288c	930041	930072
SF930390	TAATTGTTTCTTCCTACCCGCAAGC	s288c	930390	930414
SF930511	AACAGCCCACACAGGGGAGAAGCCC	s288c	930511	930535
SF930998	ATATATACAAAAGAATCCTCGTGTG	s288c	930998	931022
SF931132	CGATCAACCACATTTACTCGTTCGT	s288c	931132	931156
SF931361	CACAGATTGTGACCACTCTGGACCA	s288c	931361	931385
SF931521	TTTCCCCTTGAACATGACTGTCGCATCTGACT	s288c	931521	931552
SF931574	ATTGGAGTGCCCAGCGACCCCAGAC	s288c	931574	931598
SF931973	AGGCGAAGATTCCGAAAGCAGACAA	s288c	931973	931997
SF932198	TTGTTGACTTTGTTTAAGTCTCCAG	s288c	932198	932222
SF932244	CTATGTCGCTGCTGCCTCTTCAGAA	s288c	932244	932268
SF932502	CAATACCTCAGCAGGAGAACTAATC	s288c	932502	932526
SF933384	TCTGACCTAAAGCCCGTGGG	s288c	933384	933403
SF933740	GGAATACAAACTAGGGAATGTTTCT	s288c	933740	933764
SF933806	CCAAAGATCTTTACTATTATGGACT	s288c	933806	933830
SF933852	AACGTTATCTCACACCAGAAGCAGT	s288c	933852	933876
SF933881	TAAAAAATATGAAACAGCTGAAGAA	s288c	933881	933905
SF933992	TTGGAACGTTTTGAGGAAGATACTC	s288c	933992	934016
SF934094	ATTATCACAACTAACAAGTAAAGAT	s288c	934094	934118
SF934165	AGGGACCGTACCTGCAGGATGCAAAGAAAAAG	s288c	934165	934196
SF934241	AGTACTTGAAATCTATTCCATTTTT	s288c	934241	934265
SF934343	ATACTTGGATTATACCATCACCTTA	s288c	934343	934367
SF934502	CAAAGAAAATTTAAGACCCATTAAT	s288c	934502	934526
SF934888	AGATAATAGAATTTGGTTGGGAGTA	s288c	934888	934912
SF934997	ATATATTGTCAGAAAAATATGGCCC	s288c	934997	935021
SF935064	ACAGAATTCTGTGAGTCATACTTCC	s288c	935064	935088
SF935123	TGAAGAACCTTAGCCAAAAGGCATT	s288c	935123	935147
SF935177	ATGTATACTTAATGACCGTTAAGAA	s288c	935177	935201
SF935369	TTGAACTTGACCCTGGCCCCATAAA	s288c	935369	935393
SF935560	TGGTCAAGAACTATCGGTGGAAACA	s288c	935560	935584
SF935719	AATGTCACAATAGTCAGTAACAAGC	s288c	935719	935743
SF935948	GAACATTGTCTTGTACGTCCAATAA	s288c	935948	935972
SF936001	AAGCAACGATTTGAATTGACGCATT	s288c	936001	936025
SF936150	ACTCAAGAGGTTTTACAATGAATAC	s288c	936150	936174
SF936198	CCACTTTCTAAAGAATCCGCACGCT	s288c	936198	936222
SF936275	ATACTCTTCATTAATAACCTATTTA	s288c	936275	936299
SF936470	AGGAAAAGCATCTGTTTAGAATTTT	s288c	936470	936494
SF937124	TCATCCAATTTTTTCCAAAAATGAT	s288c	937124	937148
SF937152	CCAACCTGGAAACTGAGAAAAGGTC	s288c	937152	937176
SF937502	CATGGTCCTGGCCAGTTAGCCATGC	s288c	937502	937526
SF937860	TTATAACTTACATTGCATCAGCTCA	s288c	937860	937884
SF937990	ACCAATGATGTCATAGGTTATGTTC	s288c	937990	938014
SF938132	TAGAATACCCATATTAGTTCCCTTG	s288c	938132	938156
SF938576	CTCGGCGTAAACTGGATCAGAAAAG	s288c	938576	938600
SF939092	AAGTTTAATGATGGTGTTGGCCAGA	s288c	939092	939116
SF939212	CACATCGAAAGCGCTTTCAGTGGCA	s288c	939212	939236
SF939734	AAGCTGAACAACATCTTCAGCATTT	s288c	939734	939758
SF940054	GTTCCATCAATAATTCGATATATTG	s288c	940054	940078
SF940438	ATTAGAGGTAACACATTAAGGTTTT	s288c	940438	940462
SF940980	CTGGGTAATACTTTTCTAAAATGCT	s288c	940980	941004
SF941084	ACGCAAGCCATGCCCCAGAGAATAG	s288c	941084	941108
SF941136	GTGGAGACAGAGTCCTGACGCGATA	s288c	941136	941160
SF941420	TTCTGCGTCAGTGCCTTCTTTTTTT	s288c	941420	941444
SF941690	GTTAGGAGGCGCTTGTAAAAAGTTA	s288c	941690	941714
SF941864	CACCGTTGCAGGGATAGTAACTGTG	s288c	941864	941888
SF941958	GAAACACAAAATCATCAAATAAAAC	s288c	941958	941982
SF942026	TGATATAGAAAGTCCTGACTGGCTA	s288c	942026	942050
SF942052	AGAAGTTTGACTTGGCATCATACTC	s288c	942052	942076
SF942128	GTTTACACTATTTAAATAGAAACTA	s288c	942128	942152
SF942518	AAATTTATCATCCCCATCATCCAGA	s288c	942518	942542
SF942647	ACTCTCCGCGCTGACATTTCTCAAA	s288c	942647	942671
SF942742	AGTTCCGGTAGCTCACTATCCCTAG	s288c	942742	942766
SF942797	ATCATCTACCAACTTTTCTGCTTCT	s288c	942797	942821
SF943052	TTCTTGTAAATATTCAATTCCTTTG	s288c	943052	943076
SF943524	TAGTGCGCTCTTTGAATCCGCGATG	s288c	943524	943548
SF943610	GAGAAAAAATAACCAAAAGGTTTTT	s288c	943610	943634
SF943768	GCCTGAGCAAAAATAGTGTAATTTG	s288c	943768	943792
SF944037	ACCCGGTTTATTACCTTCACTATAC	s288c	944037	944061
SF944201	AATTTGAAGAGGGCGAATTCGATAA	s288c	944201	944225
SF944418	TGAATAAGTGCGGTTATATTCACGC	s288c	944418	944442
SF944448	GTAGTTTATCACGTTAGCTTCACAC	s288c	944448	944472
SF944549	ACTGTTGAAAATCTGGAACAACATT	s288c	944549	944573
SF945141	TGGGCGCATGATACTAATATTTTTT	s288c	945141	945165
SF945204	AACTTCTACTATAGTATATAATATA	s288c	945204	945228
SF945589	CTAGTACATTATTCATTCATAATAT	s288c	945589	945613
SF945878	GTTCCTATGACAGCGCCTCATAACT	s288c	945878	945902
SF946410	AAGCACCTACTTTTAGCCGGCTTTC	s288c	946410	946434
SF946545	TAATTTGTAGTATTATCTGTGTGAC	s288c	946545	946569
SF946738	GGAGTGGAAGGGACAGCCGCTCTGA	s288c	946738	946762
SF946779	GACAACACGGTACCAAAGTTATACA	s288c	946779	946803
SF946822	TTTTTAATTGAACTTTTTCCTTCCA	s288c	946822	946846
SF946882	AAATTAAACAGCACAACTATAACGA	s288c	946882	946906
SF947009	CACTGGAAGCAAAAGAGTTAAGCTG	s288c	947009	947033
SF947163	ATTGCCACCCTTGTACGGTATACCG	s288c	947163	947187
SF947204	AATGTAACGTTGAGGGTGTAGACACCTCACTG	s288c	947204	947235
SF947397	TAGTATTAATTTAAGCTTCTCCAGT	s288c	947397	947421
SF947564	CTTACTTGAGGGTGGATAAT	s288c	947564	947583
SF947901	ATTGTTTGATCTCGCAAATGAAGCA	s288c	947901	947925
SF947953	AAAAACGAATTCGAAATTTCCGGAG	s288c	947953	947977
SF947983	CTCCTAGATATTTTAAAACCAATGG	s288c	947983	948007
SF948334	AATGATTTAATACAATCTGGTGAGA	s288c	948334	948358
SF948435	GCTTTTTAGCAAAATATAGACAATA	s288c	948435	948459
SF948495	AGAAAGAAAATAATATAACTTTAAT	s288c	948495	948519
SF948530	TAACGTCGGCAAACAGCTCAGTAAT	s288c	948530	948554
SF948663	AAGGAGACAGCAGTGCCCTCATTTG	s288c	948663	948687
SF948905	TTCCTTTTGAAACTTTTCTGCTAAC	s288c	948905	948929
SF949370	TGAAATTTCCTCCAAGGAGTGTCCA	s288c	949370	949394
SF949439	CCATATTTTTGTAACTTTTTGTGTT	s288c	949439	949463
SF949782	CTATTGTTACAAAAGGTGGGACAGT	s288c	949782	949806
SF949810	AGTCTTCTTTTAGTATCCTCCAATC	s288c	949810	949834
SF949912	TCTTTCCCTTCCATAGCAAATCTAT	s288c	949912	949936
SF949946	TGAAACGATAGGATCATATCCGCTC	s288c	949946	949970
SF950063	ACTGTCATCTCTAGAGTTTACCTTT	s288c	950063	950087
SF950292	TGTTAATTCTTCGGCTCCTATTGAC	s288c	950292	950316
SF950353	TCTCTCGATTGTAAGCTTCGAATAT	s288c	950353	950377
SF950396	GATTAACTCCGAATTCCTCCGACAA	s288c	950396	950420
SF950685	GGGTACCAACAAGCCAGGTATTAGT	s288c	950685	950709
SF950745	AGAAAACATGGCGAATATGCAAAGG	s288c	950745	950769
SF951071	ACAGTCTTAGTGGATCAAGGCTCCA	s288c	951071	951095
SF951117	ACAACAGTCTGGTCGTTCTAAAGAA	s288c	951117	951141
SF951654	CGGCATAAGCGCCCTCGAAGAATGT	s288c	951654	951678
SF952255	GTTGGATCTCTCTTGAATACGTACA	s288c	952255	952279
SF952316	TAGCGATGAATAGAGATGAT	s288c	952316	952335
SF953272	GACATGGATATGCGTTGACTATCAA	s288c	953272	953296
SF955078	GGATCCGTCGCAGTGTGGTCTTTTT	s288c	955078	955102
SF955154	GCTTCCTTTTTCTTACTCCCTTCCT	s288c	955154	955178
SF955278	TACACAATAGGGATAGTCAAAGCTG	s288c	955278	955302
SF955605	GCCCTTTTGTTTATACTGGAGCCTA	s288c	955605	955629
SF955816	TTACATTTGTGTCACTGCTATTATA	s288c	955816	955840
SF955940	ATATACTAAGGTGAAATACTAAAGT	s288c	955940	955964
SF956180	TGATAAAATACACAAAAATAGCGTG	s288c	956180	956204
SF956383	ATGAGGTGCTACAATCTGCAGTCTGCACGTTC	s288c	956383	956414
SF956384	TGAGGTGCTACAATCTGCAGTCTGC	s288c	956384	956408
SF956710	CCACTTTTAGAGCTGGAAACTCTCC	s288c	956710	956734
SF956942	GATTTTACAAGTGAATCCGAAGAAT	s288c	956942	956966
SF957128	GTACATGCACGATAGTAAAGCTGCC	s288c	957128	957152
SF957170	ATCTTCAAGTGAGGAAGAAGATGGA	s288c	957170	957194
SF957298	AGTCCGATAACGAATGTTCTAAGA	s288c	957298	957321
SF957327	AACAAATTTTCCTTGTTCGAAAAAA	s288c	957327	957351
SF957405	TTTTGGCACAAAAGTGTACTACACATCTGTTT	s288c	957405	957436
SF957480	TCCCGAAAATATTACTTGCCAAAGC	s288c	957480	957504
SF957718	TAAAACGAAGTAAATATTAGAAACA	s288c	957718	957742
SF958304	AAATTTCCCCATAGTTTTGTGTTTC	s288c	958304	958328
SF958376	GAAAGCCTGTTTAGTCTTCGGAAAG	s288c	958376	958400
SF958595	ACCATCTTTTGTACATAAAT	s288c	958595	958614
SF958747	AGACACCCGCCTTAACAGGTCCCAT	s288c	958747	958771
SF959235	ACAAGTCTAGCTCTTTAGAT	s288c	959235	959254
SF959272	CTGCATATCTTGATAGTGCTTTCTG	s288c	959272	959296
SF959356	AAAAGTTTCATGCTCAAATAATGTA	s288c	959356	959380
SF959463	TCTTCGATAATAATGAAAAAGATGG	s288c	959463	959487
SF959822	CTGCGTGAAAAAAGCACTGCTTACT	s288c	959822	959846
SF960043	TTGAAAAGGCGTATCTAAAATGCTA	s288c	960043	960067
SF960086	GTGCTACGTGAATGGGACAAAAACA	s288c	960086	960110
SF960359	TAAAAACTTACCGCTAAATTGAAAA	s288c	960359	960383
SF960710	AGTTGGCATTTTTTGAGTTGTTCAC	s288c	960710	960734
SF961833	AAGCAAATAATGGACAAGAGTTGGA	s288c	961833	961857
SF961922	AATGGTATATCTCCCTCTGATAACA	s288c	961922	961946
SF962530	GTATGGTAGAAAGTTTAACGGTAAT	s288c	962530	962554
SF963726	AGCCTCTCAATTAGGTAGCCAAGAA	s288c	963726	963750
SF963762	GACAGGTTTGGCTCATAACCTAGAA	s288c	963762	963786
SF963792	ACAGACGGTGCTCGACCAGCTGGGC	s288c	963792	963816
SF963895	AGTGGCGAATGTCGAAGTGGAAATG	s288c	963895	963919
SF964391	CACCATTTTCTGCCGGTATGAGTGC	s288c	964391	964415
SF965740	ATTTTCCATTCAGTTGACAAGGATA	s288c	965740	965764
SF965936	CTAACTTTGAACGGTCACCACTACA	s288c	965936	965960
SF966213	TGAGCCAGTGTACATTTCTAGATAC	s288c	966213	966237
SF966485	AGAAAACTACTGTGTTCTGTTATC	s288c	966485	966508
SF966599	CAAGTGCCCATACTGCCCCGTAAAT	s288c	966599	966623
SF966614	CGGAACAATTACTTTCAAGTGCCCA	s288c	966614	966638
SF966671	AATGATGTGATGGCATGCCAGTGAA	s288c	966671	966695
SF966937	CTTTTATAAATAACGACGTGCATTC	s288c	966937	966961
SF966989	AATATCTTCAATAGGTTGACCTATT	s288c	966989	967013
SF967022	AGTTAATAATGGTACGACGTTTTGC	s288c	967022	967046
SF967772	ATAAAATTTCGCAAACTCTGTCTCA	s288c	967772	967796
SF967919	GCTTTTTCCCCGGCGCGACGAGCTT	s288c	967919	967943
SF968316	ACCCAAAACGCGGTAGAGATTTCTT	s288c	968316	968340
SF968451	GTACGATTTATCGTTGGCCAAATAT	s288c	968451	968475
SF969369	TTTCGTTCTTTTCCCAATTTTACTA	s288c	969369	969393
SF969546	AGGGCCATGTTCCCCAATACGTTGG	s288c	969546	969570
SF969628	CTTACATCAGAGTAATTTACTTCAT	s288c	969628	969652
SF969944	TGCATTACTAATTGCGGCTTTAAAT	s288c	969944	969968
SF970231	GGGTAATCGGCTAGACGCTT	s288c	970231	970250
SF970278	ACAGTTTGTAGTGGCGCGGGCACCT	s288c	970278	970302
SF970419	TATTAGTTGAGGCAACAATTCACCA	s288c	970419	970443
SF970479	TTCACCTTCTAAGAATTCTTGAATA	s288c	970479	970503
SF970646	ATCTTCTTAGTAGTTCCGAATTTGGA	s288c	970646	970671
SF970865	CATTTTCATTTACACTACTATCTTG	s288c	970865	970889
SF971058	AAGTGATGGTTTTAAAAGTTGCAGT	s288c	971058	971082
SF971688	CCAGTTTATTTGATACCAAAAATCT	s288c	971688	971712
SF971713	TTTATTTTAATTCTTCTATTTACAA	s288c	971713	971737
SF971782	AACTGCACAAGCGGTTTATGAATAA	s288c	971782	971806
SF971858	CGACAAGCTTAGTATCTTTAACCAC	s288c	971858	971882
SF971889	AACAGTTTCGCCGTTTCTAATTTGA	s288c	971889	971913
SF972081	TGCAATTCTAATATCAACAATTGAC	s288c	972081	972105
SF972225	CTTACCATCATCACCCAACTTTGTG	s288c	972225	972249
SF972450	TTGGCCACCAGATTCGCTTAAGACG	s288c	972450	972474
SF972486	TACTGTCTCTCGTTTAATCGGTGCA	s288c	972486	972510
SF972525	TTCTGACATGTCAAAACGAATCACA	s288c	972525	972549
SF972912	GTCAGGAATTCTGGAATATCGCAAC	s288c	972912	972936
SF973113	TCTTCTTTCCACGGAAACAGGGTCG	s288c	973113	973137
SF973142	ATAGAACTGGAATCTTTAAAGAAAG	s288c	973142	973166
SF973167	TTGTATTTTCATAATAGCACGATCC	s288c	973167	973191
SF973779	ATCAATAAGGGCGGTTTTACCGACA	s288c	973779	973803
SF973959	TTCCGGTTGCTGATTGGGATCCATC	s288c	973959	973983
SF974075	TTTTTATATCTGATAGAAGTTTATT	s288c	974075	974099
SF974614	GTGCCACGTAATACAATAAATAGGG	s288c	974614	974638
SF974674	CTTATTTTTTTTTTTAGTTGCTCTA	s288c	974674	974698
SF974716	TGTTCCTTTCTTTTAGTATTTTCAA	s288c	974716	974740
SF974975	ATGATTTGAAGTTATTATTTTCTGC	s288c	974975	974999
SF975075	TTGAGCGGTTCTATTTTGAGCAGCT	s288c	975075	975099
SF975111	TCTTAAAGTTTTGCCTGAACTACTT	s288c	975111	975135
SF975339	ATTTGGTAAAGGGGGATTTATTTGA	s288c	975339	975363
SF975606	AAATCCTACAACCACTAATGGGGAC	s288c	975606	975630
SF975687	CTCATTTAGATTCTTCTCAGAGGCA	s288c	975687	975711
SF976159	TAAAAAGTAATAGTTTACATTTGCC	s288c	976159	976183
SF976249	TACAAAGAAAGCATAATCTTGAACA	s288c	976249	976273
SF977166	GATGTGGTGCTGGTAAATGGCGGTA	s288c	977166	977190
SF977291	CAGCTAGGCCACGGCACAAATATGA	s288c	977291	977315
SF977414	ACGTAGGCACTATGTAGAAAAGCAC	s288c	977414	977438
SF977470	GTATATATAATTAGCACCATTAAAC	s288c	977470	977494
SF977752	TTTGAAGTACGTGTAGTTGTCGAAA	s288c	977752	977776
SF978028	TGCACCCACCCCAACACCATTTAGC	s288c	978028	978052
SF978358	GCTCAAGAAAAATCAGAATTCGAGT	s288c	978358	978382
SF978557	AACCAGCCTAAATCGCCATA	s288c	978557	978576
SF978583	TCTTTCACCGGAATTATCGAATCCA	s288c	978583	978607
SF978621	GAGCACCATGTAGATCTAACCATAC	s288c	978621	978645
SF978763	ATTTTGTTTCCACGCCCAATATCCG	s288c	978763	978787
SF978944	GAAGAGTTTTGCTGTTTTGCCAGTG	s288c	978944	978968
SF979477	AATTTCACGTAGTTTTAGTGGTTTG	s288c	979477	979501
SF979514	AAATTTGGGCATTAATTGTGCAGAT	s288c	979514	979538
SF979653	CTATAAATTAAATGATTAATAGACA	s288c	979653	979677
SF979777	CTTGGGGAATCTCTATATCTTGAGA	s288c	979777	979801
SF979794	TCTTGAGATACTTGATTTAATTAGGCCTCCAT	s288c	979794	979825
SF979864	ATAACTGAACGAGTTGTATCATTAT	s288c	979864	979888
SF979916	GACTGACAGTCAACATATCACTTGA	s288c	979916	979940
SF979968	TAGGTATAATAGACAACAGACTAGT	s288c	979968	979992
SF980001	AATACTGAACATAGAGACGTACAAA	s288c	980001	980025
SF980057	TTGATGTACTTAGTTGACTGTATAT	s288c	980057	980081
SF980256	CAGGTACTCCGTCAAATAGC	s288c	980256	980275
SF980349	GGTTTATTGACTCTATGTTTTCTTT	s288c	980349	980373
SF980413	AATCATTGATAATCAGCCGTGCGTC	s288c	980413	980437
SF980447	GGTCTGCTAAATGAGCAGAAGAAGC	s288c	980447	980471
SF980518	CGTTCTGCAGTCGTTCAATAAAAAA	s288c	980518	980542
SF980602	CAAGTATAATAACTCACATAGTCTTTGC	s288c	980602	980629
SF980646	ATTTCGGAAGTTGCAGCGCACTTTG	s288c	980646	980670
SF980691	TACCTCGATATCGAAACCTTCTGTT	s288c	980691	980715
SF980764	TTATGGCTCATCGACCAACCGAATT	s288c	980764	980788
SF980801	ATGTATGCTGCAGGCAGAAGGGCAG	s288c	980801	980825
SF980838	AAAAGACTAGAGTTCACGATCCAA	s288c	980838	980861
SF992782	TATTGAGGTATGGTATGTCGATGAT	s288c	992782	992806
SF992897	GCACTTTTTTAGCAACTATTAGCGA	s288c	992897	992921
SF993063	ACAACTAGACGGTCATCCCCTTTTG	s288c	993063	993087
SF993113	AAAACTTACAAAACGACCATGATAT	s288c	993113	993137
SF993175	GATATGGGCAATGGAGCCTAGTTTC	s288c	993175	993199
SF993284	CCGCCCCGGCTACATAATTCTCAAGTAAATTC	s288c	993284	993315
SF993321	CATTAGGATATAAGGGAATGCGTGA	s288c	993321	993345
SF993347	TTTTCAAGACCCGCAGTGAATTTAG	s288c	993347	993371
SF993964	TGGTTTTGACTTCCTTGACCCCATA	s288c	993964	993988
SF994009	TTTTGGTTATAATTTATTAATAATG	s288c	994009	994033
SF994109	ATTTTCTCTAGTATGTGAACGATAA	s288c	994109	994133
SF994215	CCTTCGAACATATATATACACCACT	s288c	994215	994239
SF994598	ACAAATTCCCACGCTGAAATTATTA	s288c	994598	994622
SF995622	AATATGATTACTTTTCTCGAATTAC	s288c	995622	995646
SF995822	TTGAAATGAATGTTACAAATGTGGC	s288c	995822	995846
SF995883	CTCATGAGCTTTCCTAATAGTCCTT	s288c	995883	995907
SF996000	TTCTCCTAATGAAAACAACAAAATT	s288c	996000	996024
SF996527	ACATATTTGAAAGGCTTGGACGAAG	s288c	996527	996551
SF996677	GGATGTATCTTCGTGTGCATCTTCA	s288c	996677	996701
SF996725	AAGTGCAAGAAATGTGAAAATACCA	s288c	996725	996749
SF997106	GAAAAACCAAACGATAGTCACCCAA	s288c	997106	997130
SF997263	AGGACAATGATTACAAACAAAGGGT	s288c	997263	997287
SF997457	TTGAGCAATAGCAAAGCAATCTTTT	s288c	997457	997481
SF997496	TTGGAAAAAATCTGCACCATCTTGA	s288c	997496	997520
SF997558	TGCCCCAGTGCAGTGGGGTG	s288c	997558	997577
SF997989	GTGATATGTTCCGTAGAGTCACCGT	s288c	997989	998013
SF998335	GAACAAAGAAGTGTTTTTTTATCTA	s288c	998335	998359
SF998469	TCAATATGAGGGTGTAATAAGAAAG	s288c	998469	998493
SF998661	GCTGTCCATATGTGCATCTTCTTGC	s288c	998661	998685
SF998710	ATTTTTACCCACCGTGATAATCTGA	s288c	998710	998734
SF998771	AATAAGGTAGTGGTAATAAAGCACA	s288c	998771	998795
SF998806	AAGAAAGAAACAGACACTACTACATC	s288c	998806	998831
SF999256	GAACAACAAGGAAAGTAAAATTGAA	s288c	999256	999280
SF999417	ATATATTGTCAAAAAATGAGGCCAA	s288c	999417	999441
SF999490	ATTAGCTCAAAATGTTATGAAATGG	s288c	999490	999514
SF999715	ATGCATCCTATGTCTCATGAACATG	s288c	999715	999739
SF999915	CACAGGCCTTTTTCAGAAATAACGC	s288c	999915	999939
SF1000365	ACTTTCCAAATAGGTTGGAGAGAAG	s288c	1000365	1000389
SF1001602	TCGCTAGTGAAATTTATTCCATATT	s288c	1001602	1001626
SF1001958	TAACTTCCGTCGTACTCAAGGGCCC	s288c	1001958	1001982
SF1002104	TAGGTATGCGCTCGACGATTTGTTG	s288c	1002104	1002128
SF1002163	TTTCAAAATCTTAAGAGAAAATCAG	s288c	1002163	1002187
SF1002452	TCAGATCGATCACTGTGTTAATATG	s288c	1002452	1002476
SF1002822	CCATACCCGTACAGTGGAATCGTCG	s288c	1002822	1002846
SF1003257	AGTGGAATCAAAAGAGCCAGCCGCT	s288c	1003257	1003281
SF1003350	ATATGACGATTTTACGTTAATTGAT	s288c	1003350	1003374
SF1003678	TGAAGGCAATCACGATGGTATTTTT	s288c	1003678	1003702
SF1003797	ATCTTTTTCTCCTTATAAAGGCAAC	s288c	1003797	1003821
SF1003836	AAGTGCAAAGGTATTTTTTGTTTTT	s288c	1003836	1003860
SF1003935	AGGTTTTACGTTACTAAGGAGTGAA	s288c	1003935	1003959
SF1004465	AACTAATGGGGATTATCTGGTTAAC	s288c	1004465	1004489
SF1005641	AGGAGTTGAGGTGTTTAATACTTAA	s288c	1005641	1005665
SF1006070	CGCCAGAGAAATGATTGAAGACTGT	s288c	1006070	1006094
SF1006514	AATTGTTCAGGACCGCATATTCCCT	s288c	1006514	1006538
SF1006646	ATGGGCATCTTTAAAGCACGGTTCA	s288c	1006646	1006670
SF1007002	AAATTCCTGCTGATGGCATCATAACAAGAGGT	s288c	1007002	1007033
SF1007144	CAGAACTACTACCGTTGGGGAGGAA	s288c	1007144	1007168
SF1007399	TTCTGTTGTCATCGTCGCATGCCCA	s288c	1007399	1007423
SF1007582	GGTTGTGAAAAAGTTCCTTAAAGAT	s288c	1007582	1007606
SF1007819	TATTTGTATTGGGAACGAGGCGCTG	s288c	1007819	1007843
SF1008470	GACCGAGCTGAATGCCATCGCTAAA	s288c	1008470	1008494
SF1008785	TATTTTACTCCTACTCTATGTATTT	s288c	1008785	1008809
SF1008829	TATTACCCGTCGGTTTCAAGGGATATTATGGA	s288c	1008829	1008860
SF1008881	CGATTTAAAAACCCATTATATCCCT	s288c	1008881	1008905
SF1009116	CTCCTGAGGTTCTGCCAGAGTTGA	s288c	1009116	1009139
SF1009142	CTTCAACACTTATTTTCTCATCCTC	s288c	1009142	1009166
SF1009300	AATTCCGGAGAATTTGAAAAAGTTA	s288c	1009300	1009324
SF1009543	GAGTAAAACGAGGGTTTATCCAGGA	s288c	1009543	1009567
SF1009746	TCCAAAAAGCTGCCGGAGATACGAA	s288c	1009746	1009770
SF1009894	AAGTAGCGTTCCAAAAACTCTTATA	s288c	1009894	1009918
SF1009962	GTCATAAAAATTAGTCTTCGCGTGG	s288c	1009962	1009986
SF1010013	GCGGCTCGAGTAGAGTAATCATTGC	s288c	1010013	1010037
SF1010054	TCGGGTAGAAATAAAGCAATGGATA	s288c	1010054	1010078
SF1010105	TCCTTTTGCGGTTTACTATCTACTTGACTTTG	s288c	1010105	1010136
SF1010765	CGAATAGAGAAGTCGCCGAATCGACTAGGAAC	s288c	1010765	1010796
SF1010822	ATACTATCTTCGTTTGATAAAATTG	s288c	1010822	1010846
SF1011921	CAGTAGGGCGTGAGGAATGTAAAAG	s288c	1011921	1011945
SF1011955	CATGTACGAGGGAAGAGAAGGGGGC	s288c	1011955	1011979
SF1012642	AAGGAGGAAATAGTTATTGATGAGG	s288c	1012642	1012666
SF1013221	TTTAAGCGAAGAAAAAAGTACAAAA	s288c	1013221	1013245
SF1013370	AAAGGAAACAAATAAAAATGAGGGT	s288c	1013370	1013394
SF1013909	AGTGATCTTTGTAATTTTCTGCAAA	s288c	1013909	1013933
SF1014367	AAACCATCGGGAAGGTTTCT	s288c	1014367	1014386
SF1015206	GCTTCATCCAGGCTCACTCT	s288c	1015206	1015225
SF1015557	GAAGCATTATCACTGCCACTCATCG	s288c	1015557	1015581
SF1016035	CCATGTCTACGGTAGTTTCACTGGA	s288c	1016035	1016059
SF1016702	CTTTGTCCCCCCCCCCTAGAAGCAT	s288c	1016702	1016726
SF1017595	TAAATTTGATAAATGTTTTTCGCCG	s288c	1017595	1017619
SF1022402	GGGCTGCAATGAATCAAAGTGTACA	s288c	1022402	1022426
SF1028494	GTTCCTAATCTTTTCTTCGGATCGT	s288c	1028494	1028518
SF1036052	AGTAAAATAGGACCTCTCGTAAAAT	s288c	1036052	1036076
SF1036164	TAATCAAGGAAAATTTAACGGCCAA	s288c	1036164	1036188
SF1036844	CACGTTGCGGGTGAGTTAGA	s288c	1036844	1036863
SF1037190	GCATGAGTTCTATAGATAATGACAG	s288c	1037190	1037214
SF1037332	AAGAAACAAGTTACAATCTGTTATA	s288c	1037332	1037356
SF1039370	TATTCTTTCCACATTTCTGCCACTT	s288c	1039370	1039394
SF1039732	AAGGACCTATCAAAAAGAAA	s288c	1039732	1039751
SF1040924	TACCAGCATTTTACCTAATCATGCA	s288c	1040924	1040948
SF1044556	AAATTTCTTCAGGTCGTCTTCAATT	s288c	1044556	1044580
SF1044620	TTTTGGCCCTGACGATTTTTTAGAA	s288c	1044620	1044644
SF1044648	ATTCACTTAAATGCAATGAGTTCCA	s288c	1044648	1044672
SF1045316	AGTAACGGAATAAATTTAATATATA	s288c	1045316	1045340
SF1046711	AGTGGAGTTGACCTTTCTTTTAATC	s288c	1046711	1046735
SF1047033	ACAACCGACAGCGTGGCTGA	s288c	1047033	1047052
SF1047116	TTGTGGCATGAACACCGCAGAGGAC	s288c	1047116	1047140
SF1049553	TGAAAAAAAGTTGTTTCTTTTAGAA	s288c	1049553	1049577
SF1051286	AACACAATTTTACTGGTCGGTTCCG	s288c	1051286	1051310
SF1051325	TTTTCACTTTTCCCAGGTCCACTTG	s288c	1051325	1051349
SF1051351	TATGTCGTTGGATCTAGCTCCACGTGGCGTA	s288c	1051351	1051381
SF1051437	AGCAATTATTTCTGGTTCGGTGATT	s288c	1051437	1051461
SF1051491	GCTCAGACATGCTAAAAGCAAGGAT	s288c	1051491	1051515
SF1052755	TCAGTCGCTTAAAGCAAGAAACAAA	s288c	1052755	1052779
SF1052981	TGTTGGAGTTCCTTTAACTTATTAA	s288c	1052981	1053005
SF1053046	TCTGGAAGAGGGATCTGCCTTAGCA	s288c	1053046	1053070
SF1053213	TGGATTTTTCCACTTCTTGTTTTTT	s288c	1053213	1053237
SF1053271	GTCCAACTGGTTCTGCCGTTGAGTT	s288c	1053271	1053295
SF1053382	TAACTCTGTTTGGTAGGTTTTGATA	s288c	1053382	1053406
SF1053513	ACGTTATCAAATCCAAAACCGGTAA	s288c	1053513	1053537
SF1053732	CAGAATCTAACAAGTAATGATCTGG	s288c	1053732	1053756
SF1053783	TCGGAATATCCTTATTGGCA	s288c	1053783	1053802
SF1053931	CAGCCAGTCATCCGTATTTATTTTT	s288c	1053931	1053955
SF1054008	CTGTATAAGAGGTCGAATTGGAATT	s288c	1054008	1054032
SF1054210	TGCGATGATGGCACATTTTATAACT	s288c	1054210	1054234
SF1054437	GTGATAGCGTTGGATACGGATGTGT	s288c	1054437	1054461
SF1054512	GTTCTCCTATTATGCTTGCTTTGAA	s288c	1054512	1054536
SF1054647	CGATAGTATTGTATCTATTTTCTTT	s288c	1054647	1054671
SF1054702	TTTACTACTACTTAAACGCCTTCAA	s288c	1054702	1054726
SF1055169	AGAAACAGCGACGGAAAAATCGATA	s288c	1055169	1055193
SF1055262	GACAAAGATAATCCCACCCCAGGTA	s288c	1055262	1055286
SF1055397	GCCATCATTGAGAAGGGACATCTGG	s288c	1055397	1055421
SF1055547	GGACTCTAACGGGCACGTCTGGTAT	s288c	1055547	1055571
SF1055663	AAAAGCAGACAGTACCCGCCAAAAA	s288c	1055663	1055687
SF1055811	GGAAGAAAGCGTTATTCTGAAGGAA	s288c	1055811	1055835
SF1055919	GGTAGAAAAAAAAACATATATAAGC	s288c	1055919	1055943
SF1055974	GTTTTTCCGTGGAACGGGATTTGGC	s288c	1055974	1055998
SF1056037	AAACAGGAATACACAGGGCTAGTCT	s288c	1056037	1056061
SF1056082	GCTGCCGCTGCTACTGCTGCTGTTGTGT	s288c	1056082	1056109
SF1056113	TTGAAACGCGTTTTATCCTCCTCAC	s288c	1056113	1056137
SF1056256	CGGCTTCTGCGGTTTTTCTTAGTCT	s288c	1056256	1056280
SF1056284	CGCACCAATTTTCACAGAAAAATTT	s288c	1056284	1056308
SF1056309	CTTTTTGGGTTACTAAAAATTTCTT	s288c	1056309	1056333
SF1056433	GATTTACATATCTTCTATTCCCTTG	s288c	1056433	1056457
SF1056948	AGCTTCGTGCAGACCTTCCTCGGAT	s288c	1056948	1056972
SF1057108	ATGGTTCCACTCTGTTCATCATGAA	s288c	1057108	1057132
SF1057351	CTATCACGATATCCACCACCAGCAA	s288c	1057351	1057375
SF1057411	CACTTTCTGGGACAATTTGTTCCAA	s288c	1057411	1057435
SF1057511	CAAGAGAGAGAATTGGAAAAGAAGG	s288c	1057511	1057535
SF1057558	TATGAATGCTGCTGAAAATGAAGTA	s288c	1057558	1057582
SF1057584	AGAAAGAGAAATAACCCTTTTGCATACCTCCC	s288c	1057584	1057615
SF1057612	TCCCGTTCAATTGCTGGGTAAAGGC	s288c	1057612	1057636
SF1057697	TTAAGTGTATAGGCGTGACTTTGAC	s288c	1057697	1057721
SF1057784	GCATGCACATCTTGAATTATCAAAA	s288c	1057784	1057808
SF1057840	ATCTTCGAAAACTGATGAGAATTCT	s288c	1057840	1057864
SF1057910	CATATATACACTTATAATTTTTTTT	s288c	1057910	1057934
SF1058166	TTAGAGGACAGCATTTAACGTTAAT	s288c	1058166	1058190
SF1058320	CACCAATTTGGAGGCGCTCAAAGCT	s288c	1058320	1058344
SF1058530	AGTCTCCACGATGGCATCAATGACA	s288c	1058530	1058554
SF1058614	AAAAGTTGAAAGCACAGTCAAAAAG	s288c	1058614	1058638
SF1058851	TCGGTTCTTACTCTGCGGAA	s288c	1058851	1058870
SF1059075	ATGATATTTCAAATATCAGCATCTTATTGGC	s288c	1059075	1059105
SF1059384	TTCTTAACTGCTGCATATGCTGTCT	s288c	1059384	1059408
SF1059444	TTTTTTCCACTGATCGTTACCCGAA	s288c	1059444	1059468
SF1059649	TTTCCGATATCGCCATTAAA	s288c	1059649	1059668
SF1059958	TCTGTCCTGAATGAAAGAGCATCTT	s288c	1059958	1059982
SF1063017	TAAATTTAGACCCAAATGTAACCAT	s288c	1063017	1063041
SF1065071	TGGAATCTGAAGATCAAAGGAAGAG	s288c	1065071	1065095
SF1065872	AAGGGTGTTAGTTCCATCGAAAGAA	s288c	1065872	1065896
SF1066149	TCAGCAATGTGCTTGATGACTACAA	s288c	1066149	1066173
SF1066867	GCTAGAGTTTTTAGTGAACGGAGGG	s288c	1066867	1066891
SF1067771	TATCATTCTCCGATGACACA	s288c	1067771	1067790
SF1069072	TTACAATTCTTGGTATAATCACTTA	s288c	1069072	1069096
SF1071135	AGTTTCCTTGGAGACACGACGAGAA	s288c	1071135	1071159
SF1071233	ATTGTCCGGGAACGTCCGGA	s288c	1071233	1071252
SF1071758	GTGAAGTTGTGCCAGAAAAG	s288c	1071758	1071777
SF1075942	CGCGAAAATATAATCAAGCGTCTTT	s288c	1075942	1075966
SF1077702	TTGGCTGGGAGTGCATTGTCGGTTG	s288c	1077702	1077726
SF1077836	TGCCTTGCAAAGTAACTCGTAGAAA	s288c	1077836	1077860
SF1079615	AGCAGGGATCCTTTCAGTGACAAAA	s288c	1079615	1079639
SF1082836	AACTGATCGTTAACCATTAATCGGC	s288c	1082836	1082860
SF1089446	TACACTAACATTCTATTTTGAAAGG	s288c	1089446	1089470
SF1111969	TTTTAGTATCCTATTTATGTTGAAG	s288c	1111969	1111993
SF1140685	CCACAGCGGAGGGCATTGCC	s288c	1140685	1140704
SF1142607	CTCCATTTGGTCAGCAGGTC	s288c	1142607	1142626
SF1143034	TTTATTAATGCCCGAATCTCTGAAA	s288c	1143034	1143058
SF1143478	ATTCAAAATGCTACAAGATCTGTGG	s288c	1143478	1143502
SF1143679	TATTGATGAACATATGAAAGCGATG	s288c	1143679	1143703
SF1143733	AGGACACATCATTAGGTATACAAGG	s288c	1143733	1143757
SF1143766	TCTACTTGTTTTAAGTGCCATATCA	s288c	1143766	1143790
SF1143821	GAATCGCCCGACCTACTACTGAACT	s288c	1143821	1143845
SF1143877	GATAAGCCCTGGAGTTTCAACACAT	s288c	1143877	1143901
SF1144070	TCATTTGATCATCGTCAGTTGGAAC	s288c	1144070	1144094
SF1144288	CCATTTAATTTCCTTCAAGGATACA	s288c	1144288	1144312
SF1144468	GGCACTATATGCTTTCACTGTGATT	s288c	1144468	1144492
SF1145127	CTTTTATACAAAACATTGTTGCTAA	s288c	1145127	1145151
SF1145218	AGCTCTTAAAAAGAAACTTAATAGT	s288c	1145218	1145242
SF1145611	AAAAACTCTCAACTGTTATAATGTG	s288c	1145611	1145635
SF1146075	AACGAAAGTCCGCTATGCAAAACAG	s288c	1146075	1146099
SF1146144	TTTTCTTATTTCGCCGTTCCACGGT	s288c	1146144	1146168
SF1146262	GTCGCAGGTAAGCCTCTTAACACCA	s288c	1146262	1146286
SF1146359	CTATGTCCTCTGTTTATGGGCAAAA	s288c	1146359	1146383
SF1146460	AAATGAAGCCAAACAAGCCACTTTG	s288c	1146460	1146484
SF1146877	GGCAAACCATATTAAAGAGCATCGT	s288c	1146877	1146901
SF1147268	ATTTTGAATTACATCATTATAAAAA	s288c	1147268	1147292
SF1147303	ATATATGCATTGGGTATACAATCAC	s288c	1147303	1147327
SF1147472	CAGCATAGGTCATAATTTTGTCCCA	s288c	1147472	1147496
SF1147563	CCAAAGACCATACAATTTCATGTCA	s288c	1147563	1147587
SF1147788	AATGTTGGCGATTAGATTACGTCCA	s288c	1147788	1147812
SF1147830	ATTGATGAACCCCGCAATAAACGAA	s288c	1147830	1147854
SF1147930	GAGGTAGATATACCTATTGCAAATGGGATCAT	s288c	1147930	1147961
SF1148058	CTCTTCCGCCTCCAACATAATAATA	s288c	1148058	1148082
SF1148418	TGACGTTAGGTTGATTAATTCTTTC	s288c	1148418	1148442
SF1148550	GTATGGCTCTGGGAGATTCTACAGT	s288c	1148550	1148574
SF1148672	CATTTTTGCCTAAGTGGCCCACAGT	s288c	1148672	1148696
SF1148709	CATAGGGAAAATCTGTTCCAATAAG	s288c	1148709	1148733
SF1148895	TGGTCTTCTGTGATGTGAGGTGCCT	s288c	1148895	1148919
SF1149111	AACATCTTGTGGCGAAAGCTCAGGA	s288c	1149111	1149135
SF1149351	GGGAGGTAGGAAGCCTAGCGATATC	s288c	1149351	1149375
SF1149478	AGCATACCTTAATATATACGGATAA	s288c	1149478	1149502
SF1149549	GCATCAAATATGCTTGCTTATGTAA	s288c	1149549	1149573
SF1149753	TGCTCTAAAGAAACGCAAATGCAAG	s288c	1149753	1149777
SF1149892	ACATATAAACCAAAAACATTGCACT	s288c	1149892	1149916
SF1150114	ACCCTTGTGCGAACAGCTTAGTCTC	s288c	1150114	1150138
SF1150179	ACTTGGGGCCCAATTTTTCTAACTC	s288c	1150179	1150203
SF1150231	GTTACATTTTGCGAGTAGACAGTCC	s288c	1150231	1150255
SF1150333	TCAATACAATCAAGCTATAAAGCCA	s288c	1150333	1150357
SF1150396	TAGCTCAGGGTCTTCTTTAGTTTTG	s288c	1150396	1150420
SF1150438	CACCAAGAAAGACCAAAGATTGAAG	s288c	1150438	1150462
SF1150545	CGTTACAAGTCACTGTTATTGTGTG	s288c	1150545	1150569
SF1150599	CATTCAAGAATAGTAGCAAGCTGAAAAATTTT	s288c	1150599	1150630
SF1150658	TATGCCAAATTTTTTTGTTATATCT	s288c	1150658	1150682
SF1150759	CAAACGATAGGTACATGAAGGTGGC	s288c	1150759	1150783
SF1150810	AATAGTGGATGTAGAAAAAATAAAG	s288c	1150810	1150834
SF1150946	TTGAAGTGAAAGTGTTTCTAGTTTT	s288c	1150946	1150970
SF1150982	AAGAAAATATAGATTTTCACCATAG	s288c	1150982	1151006
SF1151742	TATATCCAATTATAGAAATAAAACA	s288c	1151742	1151766
SF1151782	TTGGTGGAAAAGTTTATTACATTCT	s288c	1151782	1151806
SF1151876	CAGACGGGCAGTTGCTAATTCTTCA	s288c	1151876	1151900
SF1152083	ATTTATCCATTTTTCTTGGGTGATA	s288c	1152083	1152107
SF1152461	CTTCAAAATTTCGAAGAATTGGGCA	s288c	1152461	1152485
SF1152690	TCCTTGAACAGGTCGATAGC	s288c	1152690	1152709
SF1152929	AATATCCTTGTTGATACGAACGTAA	s288c	1152929	1152953
SF1152992	CTCTTCATTACCGTATCTTTCAAAA	s288c	1152992	1153016
SF1153158	TTGAATTCTCCTCTCCCAACATTGC	s288c	1153158	1153182
SF1153286	AAACTGGATGAACGGGCCATTCGCT	s288c	1153286	1153310
SF1153682	TTTATTTCGTAACCTTATAATATCC	s288c	1153682	1153706
SF1153949	AATATTTGTGAATAACAGTGCGGTC	s288c	1153949	1153973
SF1156033	CAAATGAAGAATAGATTCGAACATT	s288c	1156033	1156057
SF1156165	GGATCTCGAAAGATGGTGGG	s288c	1156165	1156184
SF1156217	TAATTTTTCCTTGTTGCCTCTGAAA	s288c	1156217	1156241
SF1156278	AGAAGAACACGCAGGGGCCCGAAATTGTTCCT	s288c	1156278	1156309
SF1156385	GAATTAGCGTGCTGCCACTGCATGCAT	s288c	1156385	1156411
SF1156773	TTTCACTTTTACAGTATGATATGTC	s288c	1156773	1156797
SF1156891	ACCCCAAATGATCTTAGCGATGAGA	s288c	1156891	1156915
SF1156919	CTATTTTCTAGGGTTGTTTTGTGCAGCCTGT	s288c	1156919	1156949
SF1156998	TCTTTTCACCGTGTGAATGAAATTT	s288c	1156998	1157022
SF1157254	TGTCAAACATAGATCAGGAAAAATA	s288c	1157254	1157278
SF1161545	CATACAGATCCGAGACATCTCTTGG	s288c	1161545	1161569
SF1171413	TTCTTTAGCAGTGGGATGATTTTTA	s288c	1171413	1171437
SF1172894	TATATTTTTTATGAAGGCTTCTCCG	s288c	1172894	1172918
SF1172990	CATTGAAGAATTGGTGGATGTATCG	s288c	1172990	1173014
SF1173605	TGAAGTCTTAAAGTTCGAGGACTGA	s288c	1173605	1173629
SF1173640	AGGAAACGTTTGAAATGGATAGGCTCCCCGAG	s288c	1173640	1173671
SF1173657	GATAGGCTCCCCGAGTTAAATTGTACGTTATC	s288c	1173657	1173688
SF1173877	TATGATATACACCGGAGTATTCGTT	s288c	1173877	1173901
SF1174037	TACAGGAAACGGCTCCTCCGTTGAC	s288c	1174037	1174061
SF1174196	CAAGCACGCAGTTACGATACGTTCA	s288c	1174196	1174220
SF1174265	TGCAACTGATATGTCCAACATTCTA	s288c	1174265	1174289
SF1174378	AGGTTCATTGTTGCAAATAGCACGA	s288c	1174378	1174402
SF1174486	AAAAAAGAGGCTCTTGAAAGTAATT	s288c	1174486	1174510
SF1174518	TTCGGTTCTTGCTCTTTTAACCAAC	s288c	1174518	1174542
SF1174558	TTTTTATAACAATTTTGTAATTATG	s288c	1174558	1174582
SF1174594	CAGTAAAGTTACAAAATACACACTA	s288c	1174594	1174618
SF1174678	ATATTGATATTGGAGAGAGTTGTAT	s288c	1174678	1174702
SF1174705	TGCCGTCGTTATTTAAAAAATTAGC	s288c	1174705	1174729
SF1178332	TTTTTTTTTCAGCTCCGATTAGAGA	s288c	1178332	1178356
SF1181398	GTTAATAACAAAACACAATAAGGGC	s288c	1181398	1181422
SF1181603	GATCAAAAAAAAACAAACGTAAACG	s288c	1181603	1181627
[truncated: 11,102 more rows]
